# Supplementary material for: Intake of citrus fruits and vegetables and the intensity of defecation urgency syndrome among gynecological cancer survivors
Source: PLoS One. 2019 Jan 2;14(1):e0208115. doi: 10.1371/journal.pone.0208115 (PMC6314594; doi:10.1371/journal.pone.0208115)
Supplement: S1 Dataset — (TXT) [file pone.0208115.s002.txt]

Urgency syndrome	Leakage syndrome	Constipation	Excessive gas discharge	Excessive mucus discharge	Blood discharge	noHeavyChildren	noFastDeliveries	noSlowDeliveries	noVacuumDeliveries	noForecepsDeliveries	noCaesarianDeliveries	noBreechDeliveries	noPerineumCutDeliveries	sphincterDamage	perineumDamage	maritalStatus	employmentStatus	educationLevel	placeOfResidency	exercise	diabetes	chd	hypertension	cardiacInfarction	anginaPectoris	heartFailure	crohnsDisease	ulcerativeColitits	bowelDisease	IBS	gluteinIntolerance	lactoseIntolerance	intolerance	haemorrhoids	BMIcont.	BMIgrp.	age	prolapse	neurologicalDisease	psychologicalDisorder	jointDisorder	rheumatism	kidneyDisease	lungDisease	thrombosis	osteoporosis	smoking	snus	birthCountry
1100	-1.33943369488527	-1.09015027576565	4.67576730946635	3.68216850554656	-0.599570938910676	-0.638734316480256	0	0	1	0	0	0	0	1	0	0	4	8	3	3	6	1	1	1	1	1	1	0	0	0	0	0	0	0	1	24.3865264441396	1	71.6440793976728	0	0	0	1	1	1	0	0	0	3	1
2100	-1.64371923381342	-1.09015027576565	1.2097909234808	-1.78372858053427	-0.599570938910676	-0.638734316480256	0	1	1	0	0	0	0	0	0	0	4	8	2	3	1	0	1	1	0	0	0	NA	NA	NA	0	0	0	0	0	26.8923231381548	2	73.6563997262149	0	0	1	0	0	0	0	0	1	3	3
364	2.18526235490377	2.47385406501057	0.815901497936164	5.48992812824235	-0.599570938910676	-0.479715630719453	0	2	0	0	0	0	1	1	0	0	4	8	2	3	3	0	1	1	0	0	0	0	0	0	0	0	0	0	0	23.0300453514739	1	73.6509240246407	1	0	1	1	0	0	0	0	0	2	1
444	-2.35289607428097	-1.09015027576565	-2.04999032040215	-0.13264764168599	-0.599570938910676	-0.638734316480256	0	0	1	0	0	1	0	1	0	1	1	8	1	2	6	0	0	0	0	0	0	0	0	0	0	0	0	0	0	NA	NA	77.0513347022587	0	0	0	0	0	0	0	0	0	1	1
542	-3.02944392949689	-1.09015027576565	-1.84997940203037	-0.690549163318103	-0.599570938910676	-0.638734316480256	0	2	0	0	0	0	0	0	0	1	1	8	1	3	6	0	1	1	0	1	0	0	0	0	0	0	0	0	0	27.1808999081726	2	68.6543463381246	0	0	0	0	0	0	0	0	0	1	1
651	-2.50020797719647	-1.09015027576565	1.88663083094419	-0.734953066169769	-0.599570938910676	-0.638734316480256	1	0	1	0	0	0	0	1	0	0	4	8	1	3	5	0	0	0	0	0	0	0	0	0	0	0	0	0	1	25.390625	2	79.6522929500342	0	0	0	1	0	0	0	0	0	1	1
710	-0.391751006918111	0.514382830823124	-2.12243084488834	-1.22582705890216	-0.599570938910676	-0.638734316480256	0	1	1	0	0	0	0	0	0	1	1	8	1	2	5	NA	NA	NA	NA	NA	NA	0	0	0	0	0	0	0	0	30.46875	3	78.0506502395619	0	NA	NA	NA	NA	NA	NA	NA	NA	1	1
810	-0.119832739277495	1.39927245775191	1.10557202269857	-0.13264764168599	1.41251234869794	0.148931900853748	0	2	0	0	0	0	0	0	1	1	2	8	2	3	2	0	0	0	0	0	0	0	0	0	0	0	0	0	0	32.7449282998984	3	79.0527036276523	1	0	0	1	0	0	0	0	0	2	1
910	-4.829570988748	-1.09015027576565	-2.31580641267657	-1.78372858053427	-0.599570938910676	-0.638734316480256	0	2	1	0	0	0	0	0	0	1	2	8	1	3	4	0	0	0	0	0	0	0	0	0	0	0	0	0	0	26.3979773944081	2	71.6522929500342	1	0	0	0	0	0	0	0	0	1	1
1010	-0.948680980949057	-0.374193782547187	0.350074487289962	-0.13264764168599	-0.599570938910676	-0.479715630719453	0	1	0	0	0	0	0	0	0	0	4	8	1	3	6	0	1	0	0	1	0	0	0	0	0	0	0	0	1	25.5102040816327	2	76.6516084873374	0	0	1	0	0	0	0	0	1	2	1
1110	-4.45954721428739	-1.09015027576565	-2.12243084488834	-1.22582705890216	-0.599570938910676	-0.638734316480256	0	0	0	0	0	0	0	2	1	1	1	8	3	3	5	0	0	0	0	0	1	0	0	0	0	0	0	0	0	26.0261748958953	2	69.637234770705	0	0	0	0	0	0	0	0	0	1	1
1210	-2.27259247918822	-1.09015027576565	-2.03285593075782	-1.29285458780188	-0.599570938910676	-0.479715630719453	1	2	0	0	0	0	0	1	0	0	2	8	2	3	5	0	1	1	0	0	0	0	0	0	0	0	0	0	0	27.8851873884593	2	77.637234770705	0	0	0	1	0	0	0	0	0	1	1
1310	-2.8027228301598	-1.09015027576565	-2.31580641267657	-1.78372858053427	-0.599570938910676	-0.638734316480256	0	0	0	0	0	0	0	1	0	0	2	8	2	3	6	0	0	0	0	0	0	0	0	0	0	0	0	0	0	NA	NA	77.6481861738535	0	0	0	0	0	0	0	0	0	3	1
1410	-3.83175300305147	-1.09015027576565	4.94821875232432	0.849100343778784	-0.599570938910676	-0.638734316480256	0	2	0	0	0	0	0	0	0	0	1	8	2	3	5	0	0	0	0	0	0	0	1	1	1	0	0	0	0	28.0862603305785	2	79.6413415468857	0	0	0	1	0	0	1	0	0	1	1
1510	2.75120768252834	-1.09015027576565	-2.30530737361579	2.09895844484246	-0.599570938910676	-0.479715630719453	0	0	0	0	0	0	0	0	0	0	4	8	2	3	3	0	0	0	0	0	0	0	0	0	0	0	0	0	1	22.7189744005842	1	77.6399726214921	0	0	0	1	0	0	0	0	0	1	1
1610	12.7413844257975	18.1080721559963	5.70503041590583	-0.13264764168599	15.4666968054965	1.98139338910872	0	0	0	0	0	0	0	0	0	0	2	8	2	3	2	1	1	1	0	0	0	0	NA	NA	0	0	NA	NA	0	24.3141239657425	1	75.6386036960986	0	0	0	1	1	0	1	0	0	3	NA
1710	-2.2295715785989	-1.09015027576565	-2.32244176326012	-1.29285458780188	-0.599570938910676	-0.638734316480256	0	0	0	0	0	0	0	0	0	0	1	8	2	3	2	0	0	0	0	0	0	0	0	0	0	0	0	0	0	23.6652443615762	1	68.6406570841889	0	0	0	0	0	0	0	0	0	2	1
1810	0.126274684881767	-1.09015027576565	1.49801079523203	-1.29285458780188	0.232447836091874	0.248466902312983	0	1	0	0	0	0	0	0	0	0	2	8	2	3	5	0	1	1	0	0	0	0	0	0	0	0	0	0	0	31.6262764822436	3	67.6386036960986	0	0	0	1	0	0	0	0	0	1	1
1910	0.809677937495478	-1.09015027576565	4.35727401619211	1.58546082606202	-0.599570938910676	0.453539483068398	0	0	0	0	0	0	0	0	0	0	4	8	1	3	1	0	1	0	1	1	1	0	1	1	1	NA	0	NA	1	29.1363163371488	2	78.0506502395619	0	0	0	1	1	0	0	1	1	2	1
2010	-4.40840092178595	-1.09015027576565	-0.115752523356239	-1.22582705890216	-0.599570938910676	-0.479715630719453	1	0	2	0	0	0	0	1	0	0	2	8	3	2	2	0	1	1	0	0	0	0	0	0	0	0	0	0	0	27.7767061455962	2	75.6440793976728	1	0	1	1	1	0	0	0	0	2	1
2110	-3.51277352120291	-1.09015027576565	0.103282041159023	-1.78372858053427	-0.599570938910676	-0.638734316480256	0	0	0	0	0	0	0	0	0	0	1	8	2	3	2	0	1	1	0	0	0	0	0	0	0	0	0	0	0	26.3656030286641	2	78.6365503080082	0	0	0	0	0	0	0	0	0	2	NA
2210	-4.13227187540961	-1.09015027576565	-1.77753887754419	-1.22582705890216	-0.599570938910676	-0.638734316480256	2	0	0	0	1	0	0	1	1	1	2	8	2	1	6	0	1	1	0	0	0	0	0	0	0	0	0	0	0	23.7812128418549	1	77.637234770705	0	0	0	1	0	0	0	0	0	1	1
2310	-4.40413289504115	-1.09015027576565	0.0671240053712061	-1.78372858053427	-0.599570938910676	-0.638734316480256	0	0	0	0	0	0	0	0	0	0	4	8	1	3	6	0	0	0	0	0	0	0	0	0	0	0	0	0	0	NA	NA	70.6420260095825	0	0	0	0	0	0	0	0	1	2	1
2410	-1.21954468318528	-1.09015027576565	0.472277747406778	-0.623521634418377	-0.599570938910676	-0.433661735724842	0	0	2	0	0	0	0	0	0	1	1	8	2	3	2	0	1	1	0	0	1	0	0	0	0	0	1	1	0	27.8158817253467	2	69.0513347022587	0	0	0	0	0	0	0	0	0	2	1
2510	-3.9158713782447	-1.09015027576565	6.44716005456876	-1.22582705890216	-0.599570938910676	-0.479715630719453	1	2	1	0	0	0	0	0	0	0	1	8	3	3	6	NA	NA	NA	NA	NA	NA	0	0	0	0	0	0	0	1	NA	NA	78.6365503080082	0	NA	NA	NA	NA	NA	NA	NA	NA	1	1
2610	-4.11276881103481	-1.09015027576565	2.01337161150299	-1.22582705890216	-0.599570938910676	-0.479715630719453	0	2	1	0	0	0	0	0	0	0	1	8	2	3	4	0	0	0	0	0	0	0	0	0	0	0	0	0	0	25.4619806334632	2	74.6447638603696	0	0	0	1	0	0	0	0	1	1	1
2710	-2.12617497494388	-1.09015027576565	-1.58416330975595	-0.623521634418377	-0.599570938910676	-0.638734316480256	0	1	0	0	0	0	0	1	0	0	2	8	3	3	4	0	1	1	0	0	0	0	0	0	0	0	0	0	0	26.171875	2	77.6399726214921	1	0	1	1	0	0	0	1	0	1	1
2810	-5.05811164966474	-1.09015027576565	-2.58825785553454	-1.78372858053427	-0.599570938910676	-0.638734316480256	0	2	0	0	0	0	0	0	0	0	2	8	2	3	4	0	0	0	0	0	0	0	0	0	0	0	0	0	0	19.53125	1	70.6420260095825	0	0	0	0	0	0	0	0	0	1	1
2910	-4.68626831362448	-1.09015027576565	-2.12243084488834	-0.734953066169769	-0.599570938910676	-0.638734316480256	1	0	0	0	0	0	1	0	0	0	1	8	2	3	1	0	1	0	1	0	0	0	0	0	0	0	0	0	NA	NA	NA	79.64681724846	0	0	0	0	0	0	0	0	0	2	1
3010	-2.07161619648923	-1.09015027576565	0.738093839681197	1.60808445211008	-0.599570938910676	-0.433661735724842	0	0	0	0	0	0	0	0	0	0	1	8	3	3	5	0	1	1	0	0	0	0	0	0	0	0	0	0	0	25.7116620752984	2	66.652977412731	0	0	0	0	0	0	0	0	0	1	1
3110	-1.873128384818	-1.09015027576565	1.62649602301597	-0.734953066169769	-0.599570938910676	-0.479715630719453	0	0	0	0	0	0	0	0	0	0	4	8	1	3	1	0	0	0	0	0	0	0	0	0	0	NA	0	NA	1	24.0054869684499	1	78.0506502395619	0	0	0	0	0	0	0	0	0	3	1
3210	-3.65283776909762	-1.09015027576565	-0.809726820463965	-1.78372858053427	-0.599570938910676	-0.638734316480256	0	0	0	0	0	0	0	0	0	0	4	8	1	3	3	0	1	1	0	0	0	0	0	0	0	0	0	0	1	18.9069010188719	1	76.6598220396988	0	0	0	1	1	0	0	0	0	3	1
3310	-1.19971080141402	-1.09015027576565	1.46553925544887	-0.13264764168599	-0.599570938910676	-0.638734316480256	1	0	0	0	0	0	1	1	0	1	4	3	3	3	4	0	0	0	0	0	0	0	0	0	0	0	0	0	0	22.2290619335864	1	67.6632443531827	0	0	0	1	0	0	0	0	1	3	1
3410	-2.19161382401714	1.39927245775191	-2.12243084488834	2.09895844484246	0.580493573695394	-0.374178051423274	0	2	0	0	0	0	0	0	0	1	1	8	3	3	1	0	1	1	0	0	0	0	0	0	0	0	0	0	0	25.7116620752984	2	79.6605065023956	0	0	0	1	0	0	0	1	1	1	1
35	2.18042134601802	2.83724192344864	2.14904009664396	-0.13264764168599	1.41251234869794	5.03519587472914	0	2	0	0	0	0	0	0	1	1	4	7	2	3	6	NA	1	1	0	0	0	NA	NA	NA	0	NA	NA	NA	NA	16.9746537556421	0	78.6447638603696	NA	0	0	0	0	1	0	0	0	1	1
3610	0.810350165131804	-0.201573662395336	-0.688916630666978	-1.22582705890216	1.41251234869794	-0.21515936566247	0	0	0	0	0	0	1	0	0	1	2	8	2	3	4	0	0	0	0	0	0	0	0	0	0	1	0	1	1	26.7538644470868	2	71.6550308008214	1	0	0	0	0	0	0	0	0	2	1
3710	-1.83418649166282	-1.09015027576565	0.8949773730059	-0.13264764168599	-0.599570938910676	-0.479715630719453	0	0	0	0	0	0	0	0	0	1	2	8	3	3	4	0	0	0	0	0	0	0	0	0	0	0	0	0	0	23.0300453514739	1	74.6584531143053	0	0	0	1	0	0	0	0	0	1	1
386	-4.35440490918081	-1.09015027576565	-2.30530737361579	-1.78372858053427	-0.599570938910676	-0.479715630719453	0	1	0	0	0	0	0	1	0	0	2	8	2	3	3	0	0	0	0	0	0	0	0	0	0	0	0	0	0	21.9713358572201	1	69.6563997262149	0	0	0	0	0	0	1	0	0	3	1
397	-4.60244863447235	-1.09015027576565	-2.58825785553454	-1.78372858053427	-0.599570938910676	-0.638734316480256	0	NA	NA	NA	NA	NA	NA	NA	NA	NA	1	3	2	NA	6	0	0	0	0	0	0	0	0	0	0	0	0	0	0	23.3234180638183	1	67.0527036276523	0	0	0	0	0	0	0	0	0	2	1
4010	-4.20078163188511	-1.09015027576565	-1.17313949456698	-0.623521634418377	-0.599570938910676	-0.638734316480256	0	1	0	0	0	0	0	0	0	0	1	8	1	1	5	0	0	0	0	0	0	NA	NA	NA	NA	NA	NA	NA	NA	29.6749452154858	2	78.6420260095825	NA	0	0	0	1	0	0	0	0	1	1
4110	-3.63524671410457	-1.09015027576565	-0.289973772420732	-1.78372858053427	-0.599570938910676	2.52951543662255	1	0	1	0	0	0	0	0	0	1	1	8	1	3	1	0	1	1	0	0	0	0	0	0	0	0	0	0	0	29.6875	2	78.6502395619439	0	0	0	1	0	0	0	0	1	1	1
42	-4.28642087261689	-1.09015027576565	-0.671154448132964	-0.0656201127862641	-0.599570938910676	-0.638734316480256	0	0	0	0	0	0	0	0	0	0	2	8	2	3	5	0	0	0	0	0	0	0	0	0	0	0	0	0	1	25.78125	2	78.6830937713895	0	0	0	0	0	0	0	0	0	1	1
4310	-4.35440490918081	-1.09015027576565	0.38623252307778	-1.78372858053427	-0.599570938910676	-0.479715630719453	2	1	1	0	0	0	0	0	1	1	2	8	1	2	5	0	1	1	0	0	0	0	0	0	0	0	0	0	0	25.9701155481953	2	79.6413415468857	NA	0	0	0	0	0	0	0	0	2	1
4410	15.6194696935054	9.00690149840399	-0.976226912243688	5.86937068922335	-0.599570938910676	0.600249254714441	1	0	1	0	1	0	1	1	0	1	4	8	2	3	4	0	1	1	0	0	0	0	1	1	1	0	1	1	0	26.0261748958953	2	68.6817248459959	0	0	1	1	0	0	0	0	0	3	1
4510	-3.33246107706305	-1.09015027576565	0.738093839681197	-1.78372858053427	-0.599570938910676	-0.433661735724842	0	1	0	0	0	0	0	1	0	0	1	8	3	2	5	0	1	1	0	0	1	0	0	0	0	0	0	0	1	27.4348422496571	2	77.6837782340862	0	0	0	0	0	0	0	0	0	1	1
4610	-5.05811164966474	-1.09015027576565	-1.81382136624255	-1.78372858053427	-0.599570938910676	-0.638734316480256	0	0	0	0	0	0	0	0	0	0	4	8	3	3	1	0	1	1	0	0	0	NA	NA	NA	NA	NA	NA	NA	NA	24.9134948096886	1	79.6796714579055	NA	0	0	1	0	0	0	0	0	1	1
479	-4.07139312059228	-1.09015027576565	0.841560494663193	-0.13264764168599	-0.599570938910676	-0.638734316480256	0	0	1	1	0	0	0	1	0	0	1	8	2	2	6	0	0	0	0	0	0	0	0	0	0	0	0	0	0	25.2595155709343	2	66.6721423682409	0	0	0	0	0	0	0	0	0	2	1
4810	-2.33152213599358	-1.09015027576565	-1.07554291273838	-0.13264764168599	-0.599570938910676	-0.638734316480256	0	0	0	0	0	0	0	0	0	0	2	8	1	3	4	0	1	1	0	0	0	0	0	0	0	0	0	0	0	25.8166302126286	2	76.6680355920602	0	0	0	0	0	0	0	0	0	1	1
4910	-3.75584047380346	-1.09015027576565	-2.30530737361579	-0.623521634418377	-0.599570938910676	-0.479715630719453	0	0	0	0	0	0	0	0	0	0	2	8	1	3	4	0	1	1	0	0	0	0	0	0	0	0	0	0	NA	30.4878048780488	3	77.6700889801506	0	0	0	1	0	0	0	0	0	1	1
5010	-3.50779674851191	-1.09015027576565	0.741754202062982	-1.22582705890216	-0.599570938910676	0.517334703616132	0	1	0	0	0	0	0	0	0	1	1	8	1	2	5	0	1	1	0	0	0	0	0	0	0	0	0	0	0	18.4240362811791	0	70.6365503080082	0	0	0	1	0	0	0	0	1	2	1
5110	-5.05811164966474	-1.09015027576565	-2.58825785553454	-1.78372858053427	-0.599570938910676	-0.638734316480256	0	1	0	0	0	0	0	0	0	0	2	8	2	3	6	0	0	0	0	0	0	0	0	0	0	0	0	0	0	22.65625	1	73.0513347022587	0	0	0	0	0	0	0	0	0	2	1
5210	-5.05811164966474	-1.09015027576565	-0.671154448132964	-1.78372858053427	-0.599570938910676	-0.638734316480256	0	0	0	0	0	0	1	0	0	0	2	8	1	3	6	1	0	0	0	0	0	0	0	0	0	0	0	0	0	29.0657439446367	2	76.6707734428474	0	0	0	0	0	0	0	0	0	2	1
5310	-1.92585465239676	-1.09015027576565	-0.671154448132964	-0.13264764168599	-0.599570938910676	-0.638734316480256	0	0	0	0	0	0	0	0	0	0	1	8	1	3	1	0	1	1	0	0	0	0	0	0	0	0	0	0	0	20.6575400021008	1	77.6673511293635	0	0	0	0	0	0	0	0	0	1	1
548	-4.00206463751535	-0.205260648836858	-0.398703005274995	-0.734953066169769	-0.599570938910676	-0.638734316480256	1	2	0	0	0	0	0	0	0	0	1	3	3	3	5	0	0	0	0	0	0	0	0	0	0	0	0	0	0	19.9572844088092	1	67.6632443531827	0	0	0	1	0	0	0	0	0	1	1
557	-3.13969553574486	-1.09015027576565	-2.58825785553454	-1.78372858053427	-0.599570938910676	-0.638734316480256	0	0	0	0	0	0	0	0	0	0	3	8	3	3	6	0	0	0	0	0	0	0	0	0	0	0	0	0	0	20.9643605870021	1	70.6666666666667	0	0	0	0	0	0	0	0	0	2	1
5610	-0.923376300210752	-1.09015027576565	1.68517547923094	-0.623521634418377	-0.599570938910676	0.722407284371546	1	2	0	0	0	0	0	1	0	1	3	8	1	2	2	0	1	1	0	0	0	0	0	0	0	0	0	0	0	26.7759341149742	2	77.6481861738535	0	0	0	0	0	0	0	0	0	2	1
5710	-5.05811164966474	-1.09015027576565	-2.58825785553454	-1.78372858053427	-0.599570938910676	-0.638734316480256	0	1	1	0	0	0	1	0	0	0	2	8	2	2	5	0	0	0	0	0	0	NA	NA	NA	NA	NA	NA	NA	NA	19.0519737844841	1	72.662559890486	NA	0	0	0	0	0	0	0	0	3	1
5810	-4.63267355595789	-1.09015027576565	-2.58825785553454	-1.18142315605049	-0.599570938910676	-0.638734316480256	0	0	0	0	0	1	0	0	0	0	1	3	3	3	3	0	0	0	0	0	0	0	0	0	0	0	0	0	0	25.2595155709343	2	66.6639288158795	0	0	0	0	0	0	0	0	0	1	1
5910	-5.05811164966474	-1.09015027576565	-1.44559093742495	-1.78372858053427	-0.599570938910676	-0.638734316480256	0	0	2	0	1	0	0	0	0	0	1	8	3	3	5	0	0	0	0	0	0	0	0	0	0	0	0	0	0	21.9713358572201	1	74.6639288158795	0	0	0	1	0	0	0	0	0	1	1
6010	-4.14678561927997	-1.09015027576565	-2.58825785553454	-1.78372858053427	-0.599570938910676	-0.638734316480256	0	0	0	0	0	0	0	1	0	0	1	8	1	2	6	0	1	1	0	0	0	0	0	0	0	0	0	0	NA	26.0275824770146	2	78.6611909650924	0	0	0	1	0	0	0	0	0	1	1
6110	-2.76370315708031	-1.09015027576565	0.350074487289962	-0.734953066169769	-0.599570938910676	-0.479715630719453	1	0	1	0	0	0	0	0	0	1	4	8	1	2	5	0	1	1	0	0	0	0	0	0	0	0	0	0	0	31.2025636700961	3	69.6646132785763	1	0	0	0	0	0	0	0	1	1	1
62	-4.26469132731136	-1.09015027576565	-2.31580641267657	-1.18142315605049	2.11447134496923	-0.374178051423274	0	0	0	0	0	0	0	0	0	0	1	8	1	3	2	NA	0	0	0	0	0	0	0	0	0	0	0	0	0	23.4375	1	79.6605065023956	0	0	0	0	0	0	0	0	0	1	1
6310	-5.05811164966474	-1.09015027576565	-2.58825785553454	-1.78372858053427	-0.599570938910676	-0.638734316480256	0	1	0	0	0	0	0	1	0	0	4	8	2	3	3	1	1	1	0	0	0	0	0	0	0	0	0	0	0	27.8520079792239	2	76.6652977412731	0	0	0	0	0	0	0	0	0	1	1
6410	-4.7624795389136	-1.09015027576565	0.060488654787657	-1.78372858053427	-0.599570938910676	-0.638734316480256	0	1	1	0	0	0	0	0	0	0	4	8	3	3	2	0	0	0	0	0	1	0	0	0	0	0	0	0	0	25.8264462809917	2	76.6570841889117	0	0	0	0	0	0	0	0	0	2	1
652	-4.2267060232464	0.873007944863321	2.54260379221568	-0.13264764168599	1.41251234869794	-0.374178051423274	0	2	1	0	0	0	0	0	0	1	3	8	3	3	5	0	0	0	0	0	0	0	0	0	0	0	0	0	0	23.0300453514739	1	75.6632443531827	1	0	0	1	0	0	0	0	0	3	3
661	-4.45772765270774	-1.09015027576565	-0.398703005274995	-0.13264764168599	-0.599570938910676	-0.638734316480256	0	0	0	0	0	0	0	0	0	0	1	8	2	2	6	0	0	0	0	0	0	0	0	0	0	0	0	0	0	26.897670187097	2	68.662559890486	0	0	0	0	0	0	0	0	0	1	1
671	-4.60244863447235	-1.09015027576565	-2.58825785553454	-1.78372858053427	-0.599570938910676	-0.638734316480256	0	2	0	0	0	0	0	0	0	0	1	3	1	2	5	0	0	0	0	0	0	0	0	0	0	0	0	0	0	19.4869614512472	1	50.2231348391513	0	0	0	0	0	0	0	0	0	3	1
68	-1.48410580103505	-1.09015027576565	-2.31580641267657	-0.690549163318103	-0.599570938910676	-0.638734316480256	0	0	0	0	0	0	0	0	0	0	1	3	2	1	4	0	1	1	0	0	0	0	0	0	0	0	0	0	0	41.2348954785041	3	39.2525667351129	0	0	0	0	0	0	0	0	0	1	1
691	-4.37390797355561	-1.09015027576565	-2.31580641267657	-1.78372858053427	-0.599570938910676	-0.638734316480256	0	2	0	0	0	0	0	0	0	0	1	3	2	1	2	0	0	0	0	0	0	0	0	0	0	0	0	0	0	21.4535737137265	1	42.2231348391513	0	0	0	0	0	0	0	0	0	3	3
701	2.59981190444163	3.16905171160949	1.28299672539713	2.18776625054579	-0.599570938910676	-0.433661735724842	0	1	0	0	0	0	0	0	0	1	3	3	2	3	2	0	0	0	0	0	0	0	0	0	0	0	0	0	0	24.0054869684499	1	44.041067761807	0	0	1	0	0	0	0	0	0	3	1
711	0.196218595291667	0.514382830823124	0.822621540779816	-0.13264764168599	1.41251234869794	-0.0100867849070558	0	0	0	0	0	0	0	0	0	1	1	3	2	2	5	0	0	0	0	0	0	0	0	0	0	0	0	0	0	21.7993079584775	1	38.2203969883641	0	0	0	0	0	1	0	0	0	1	1
721	-3.09073860713057	-1.09015027576565	-1.84997940203037	-0.13264764168599	-0.599570938910676	-0.638734316480256	2	0	2	1	0	0	0	1	0	0	3	3	2	3	4	0	0	0	0	0	0	0	0	0	NA	0	0	0	0	27.681660899654	2	48.145106091718	0	0	0	0	0	0	0	0	0	1	1
731	-3.8264089272454	-1.09015027576565	-1.40866762420698	-1.78372858053427	-0.599570938910676	-0.433661735724842	0	1	1	0	0	0	0	1	0	1	1	8	2	2	5	0	1	1	0	0	0	0	0	0	0	0	0	0	0	30.1162131519274	3	68.1478439425051	0	0	0	1	0	0	0	1	1	1	1
741	-3.24476313936482	-1.09015027576565	-2.03285593075782	-1.78372858053427	-0.599570938910676	-0.479715630719453	0	2	0	0	0	0	0	0	0	0	1	3	3	3	4	0	0	0	0	0	0	0	0	0	0	0	0	0	1	21.2585034013605	1	43.1512662559891	0	0	0	0	0	0	0	0	0	3	1
751	-2.36032551249505	-1.09015027576565	4.05760685821793	-1.78372858053427	-0.599570938910676	0.563388598610743	0	2	0	0	0	0	0	0	0	0	1	3	3	3	4	0	1	1	0	0	0	0	0	0	0	0	0	0	0	26.5625	2	55.1731690622861	0	0	0	0	0	0	0	0	0	2	1
761	-3.98256157314055	-1.09015027576565	-2.30530737361579	-0.734953066169769	-0.599570938910676	-0.479715630719453	2	1	0	0	0	0	0	2	0	0	1	8	3	3	6	0	0	0	0	0	0	0	0	0	0	0	0	0	0	25.9515570934256	2	63.1321013004791	0	0	0	0	0	0	0	0	0	2	1
771	-0.729841287034035	-1.09015027576565	1.01054528253917	-1.78372858053427	-0.599570938910676	-0.433661735724842	1	0	1	1	0	0	0	0	0	1	1	3	3	3	5	0	0	0	0	0	0	0	0	0	0	0	0	0	1	22.3093564088697	1	52.1314168377823	0	0	0	0	0	0	0	0	0	3	1
781	-1.23495062746477	0.514382830823124	-0.547369803669808	-0.13264764168599	4.60466014891263	0.154934478690691	0	1	0	0	0	0	0	1	0	1	3	3	1	2	5	0	0	0	0	0	0	0	0	0	0	0	0	0	0	26.1065622404177	2	64.1341546885695	1	0	0	0	0	0	0	0	0	1	1
791	-2.29930131661438	-1.09015027576565	0.332940097645626	-1.78372858053427	-0.599570938910676	-0.638734316480256	1	0	0	0	0	0	0	0	0	1	1	3	3	3	5	0	0	0	0	0	0	0	0	0	0	0	0	0	0	22.2309871275413	1	45.1307323750856	0	0	0	0	0	0	0	0	0	3	1
801	-0.0915008825690227	-1.09015027576565	1.3557571706202	-1.78372858053427	0.232447836091874	-0.479715630719453	0	0	1	0	0	0	0	1	0	0	3	3	2	3	5	0	0	0	0	0	0	0	0	0	0	0	0	0	0	25.7116620752984	2	64.1067761806981	NA	0	0	0	0	0	0	0	0	3	1
811	-1.50805624557032	-1.09015027576565	0.17585323822547	-1.78372858053427	-0.599570938910676	0.199297332094525	0	2	0	0	0	1	0	0	0	0	1	8	3	3	5	0	1	1	0	0	0	0	0	0	0	0	0	0	0	27.5482093663912	2	73.0184804928131	0	0	0	0	0	0	0	0	0	2	1
821	-3.60169147659617	-1.09015027576565	0.88834202242235	-1.78372858053427	-0.599570938910676	-0.479715630719453	1	2	0	0	0	0	0	0	1	0	1	3	3	2	4	0	0	0	0	0	0	0	0	0	0	0	1	1	0	24.6755002704164	1	50.0232717316906	0	0	0	0	0	0	0	0	0	1	1
831	3.20855360403174	-1.09015027576565	6.42214148176682	-0.13264764168599	0.232447836091874	0.0433943215575691	1	0	0	0	0	0	0	1	0	0	1	3	1	3	1	0	1	1	0	0	0	0	0	0	0	0	0	0	1	24.0054869684499	1	58.0205338809035	0	0	0	0	0	0	0	0	0	3	1
841	-0.883389467448423	-1.09015027576565	-1.2392713424118	-0.13264764168599	-0.599570938910676	-0.638734316480256	2	0	0	0	0	2	0	0	0	0	1	3	2	3	6	0	0	0	0	0	0	0	0	0	0	0	0	0	0	26.7949380165289	2	45.0239561943874	0	0	0	0	0	0	0	0	0	2	1
851	-4.85939465529498	-1.09015027576565	-2.58825785553454	-1.29285458780188	-0.599570938910676	-0.638734316480256	0	0	0	0	0	1	0	0	0	0	1	3	2	2	5	0	0	0	0	0	0	0	0	0	0	0	0	0	0	34.7208826819953	3	40.0164271047228	0	0	0	0	0	0	0	0	0	3	1
861	-3.11124353140214	-1.09015027576565	2.35427543745935	2.09895844484246	-0.599570938910676	-0.638734316480256	0	2	0	0	0	0	0	0	0	1	1	3	3	3	4	0	1	1	0	0	0	0	0	0	0	0	0	0	0	22.3081499107674	1	55.0198494182067	0	0	0	0	0	0	0	0	0	1	1
871	-4.37390797355561	-1.09015027576565	-1.17313949456698	-1.78372858053427	-0.599570938910676	-0.638734316480256	0	1	0	0	0	0	0	0	0	0	2	3	2	2	2	0	0	0	0	0	0	0	0	0	0	0	0	0	0	22.6757369614512	1	61.1307323750856	0	0	0	0	0	0	0	0	0	2	1
881	-1.84363830142199	-1.09015027576565	-2.04999032040215	-1.78372858053427	-0.599570938910676	-0.638734316480256	0	1	0	0	0	0	0	0	0	0	4	8	3	2	5	0	0	0	0	0	0	0	0	0	0	0	0	0	0	27.0051309748852	2	72.1232032854209	0	0	0	1	1	0	0	0	0	1	NA
891	-2.15586642572363	-1.09015027576565	0.11517996961484	-1.78372858053427	-0.599570938910676	0.404369912849939	2	2	0	0	0	0	0	0	0	1	4	3	1	3	2	0	1	1	0	0	0	0	0	0	0	0	0	0	0	NA	NA	43.0335386721424	0	0	1	0	0	0	0	0	0	1	1
901	-4.85939465529498	-1.09015027576565	-2.58825785553454	-0.690549163318103	-0.599570938910676	-0.638734316480256	0	0	0	0	0	0	0	0	0	0	1	7	2	3	2	0	0	0	0	0	0	0	0	0	0	0	0	0	0	32.2420634920635	3	55.1184120465435	0	0	0	0	0	0	0	0	0	2	1
911	-1.05385230074823	-1.09015027576565	-0.949685509909492	1.78570006351674	-0.599570938910676	-0.479715630719453	3	2	0	1	0	0	0	1	0	0	1	3	2	1	5	0	0	0	0	0	0	0	0	0	0	0	0	0	1	23.1833910034602	1	47.1184120465435	0	0	0	0	0	0	0	0	0	3	NA
921	3.18183286419173	-1.09015027576565	2.46845027667279	2.14336234769413	0.232447836091874	-0.479715630719453	0	0	0	0	0	0	0	0	0	0	4	2	2	3	3	0	0	0	0	0	0	0	0	0	0	0	0	0	0	29.3847566574839	2	60.1095140314853	0	0	0	1	1	0	0	0	1	2	1
931	-0.555076530651862	1.39927245775191	5.61868564724969	2.27657405624913	-0.599570938910676	-0.274643049964038	0	0	0	0	0	1	1	0	0	0	1	8	3	3	2	0	0	0	0	0	0	0	0	0	0	0	0	0	0	26.346494034401	2	68.0273785078713	0	1	0	0	0	1	0	0	1	2	1
941	-3.03486271714757	-1.09015027576565	-0.398703005274995	-0.13264764168599	-0.599570938910676	-0.638734316480256	0	0	0	0	0	0	0	0	0	0	3	3	2	3	5	0	0	0	0	0	0	0	0	0	0	0	0	0	0	25.9695290858726	2	48.0246406570842	0	0	0	0	0	0	0	0	0	3	1
951	-1.38969550178781	-1.09015027576565	-0.97976392677875	5.86937068922335	-0.599570938910676	-0.638734316480256	0	0	1	0	0	0	0	1	0	0	1	8	1	2	6	0	1	1	0	0	0	0	0	0	0	0	0	0	0	22.206330686138	1	64.9500342231348	0	0	0	0	0	0	0	0	0	1	1
961	-3.15675031851452	-1.09015027576565	2.05445822648736	-1.78372858053427	-0.599570938910676	2.84755280814416	0	2	0	0	0	0	1	1	0	1	1	7	2	3	6	0	0	0	0	0	0	0	0	0	0	0	0	0	0	23.6712536295922	1	61.0458590006845	0	0	0	0	0	0	0	0	0	1	1
971	-1.50201988686727	-1.09015027576565	-0.809726820463965	-0.13264764168599	-0.599570938910676	-0.638734316480256	1	0	0	0	0	0	0	1	0	1	1	3	3	3	5	0	0	0	0	0	0	0	0	0	0	0	0	0	0	21.3859363528999	1	57.0212183436003	0	0	0	0	0	0	0	0	0	1	1
981	-4.88498530799424	-1.09015027576565	-0.671154448132964	-0.623521634418377	-0.599570938910676	-0.638734316480256	0	1	1	0	0	0	0	0	1	0	2	8	2	2	4	0	0	0	0	0	0	0	0	0	0	0	0	0	0	35.4366712391404	3	72.0219028062971	0	0	0	1	0	0	1	0	0	3	1
991	-2.74151173871284	-1.09015027576565	0.332940097645626	-1.78372858053427	-0.599570938910676	-0.638734316480256	0	0	0	0	0	0	0	0	0	0	4	3	2	2	6	0	1	1	0	0	0	0	0	0	0	0	0	0	0	32.0461464508893	3	54.1300479123888	0	0	1	1	0	0	0	0	0	3	1
1001	4.22370719828943	0.683315964533453	0.600344327471689	4.32972118212646	0.232447836091874	-0.638734316480256	0	0	2	0	0	0	1	1	0	0	1	8	1	3	1	0	1	1	0	0	0	0	0	0	0	0	0	0	0	13.4488350935485	0	72.0219028062971	0	0	0	0	0	0	0	1	0	3	1
1011	-3.13554649312057	-0.205260648836858	-0.115752523356239	-1.78372858053427	-0.599570938910676	-0.479715630719453	0	2	0	0	0	0	0	1	0	1	1	3	3	3	4	0	0	0	0	0	0	0	0	0	0	0	0	0	1	20.2448979591837	1	45.0266940451745	0	0	0	0	0	0	0	0	0	2	1
1021	-2.58148083427159	-1.09015027576565	-2.31580641267657	-1.78372858053427	-0.599570938910676	-0.638734316480256	0	0	0	0	0	0	0	0	0	0	1	3	2	2	2	0	1	1	0	0	0	0	0	0	0	0	0	0	0	29.296875	2	50.0232717316906	0	0	0	0	0	0	0	0	0	3	1
1031	-4.829570988748	-1.09015027576565	-1.54136992338459	-1.78372858053427	-0.599570938910676	-0.638734316480256	0	0	0	0	0	0	0	2	0	0	1	3	3	2	6	0	0	0	0	0	0	0	0	0	0	0	0	0	0	23.4375	1	44.0219028062971	0	0	0	0	0	0	0	0	0	1	1
1041	-2.86188306306175	-1.09015027576565	3.19346478221516	-0.13264764168599	-0.599570938910676	-0.433661735724842	2	0	1	0	0	0	0	0	0	1	1	3	3	2	5	0	0	0	0	0	0	0	0	0	0	0	0	0	0	23.5970042064225	1	44.0191649555099	0	0	0	1	0	0	0	0	0	3	1
1051	-3.80902831211897	-1.09015027576565	-2.31580641267657	-1.78372858053427	-0.599570938910676	-0.638734316480256	1	0	2	0	0	0	0	2	0	1	1	3	1	2	3	0	1	1	0	0	0	0	0	0	0	0	1	1	0	34.7222222222222	3	61.1362080766598	0	0	1	1	0	0	0	0	0	3	1
1061	-2.82347408828226	-1.09015027576565	-2.58825785553454	-1.78372858053427	-0.599570938910676	-0.638734316480256	0	0	0	0	0	0	0	0	0	0	4	3	3	3	4	0	0	0	0	0	0	0	0	0	0	0	0	0	0	27.458654210327	2	52.1314168377823	0	0	0	0	0	0	0	0	0	3	1
1071	1.20982378760378	-1.09015027576565	0.0142628586934896	4.24007002717867	-0.599570938910676	-0.638734316480256	0	1	0	0	0	0	0	0	0	0	1	3	2	2	2	0	0	0	0	0	0	0	0	0	0	NA	NA	NA	0	26.3979773944081	2	42.1081451060917	0	0	0	0	0	0	0	0	0	3	1
108	-4.03756897303572	-1.09015027576565	-2.58825785553454	-1.78372858053427	-0.599570938910676	-0.638734316480256	0	1	1	0	0	0	0	0	0	0	3	3	3	3	5	0	0	0	0	0	0	0	NA	NA	0	0	0	0	0	19.379197433927	1	41.1115674195756	0	0	0	0	0	0	0	1	0	3	3
1091	-0.819235937712457	-1.09015027576565	9.25783624940053	1.0275593044299	1.06446661109442	1.04044465589315	0	0	0	0	0	1	0	0	0	0	1	7	2	3	6	1	1	1	0	0	0	0	0	0	0	0	0	0	1	32.8933316245888	3	50.0451745379877	0	0	0	0	0	0	1	0	1	2	1
1101	-4.4932319882281	-1.09015027576565	-1.81382136624255	-1.78372858053427	-0.599570938910676	-0.638734316480256	0	0	2	2	0	1	0	0	0	0	1	3	2	3	2	0	0	0	0	0	0	0	0	0	0	0	0	0	1	34.0490306040699	3	43.1156741957563	0	0	0	0	0	0	0	0	0	2	1
1111	-3.23357971151733	-1.09015027576565	-2.31580641267657	-1.22582705890216	-0.599570938910676	-0.638734316480256	0	2	0	0	0	0	0	0	0	0	1	3	2	2	2	0	1	1	0	0	0	0	0	0	0	0	0	0	0	24.4646016033724	1	59.1375770020534	0	0	0	0	0	0	0	0	0	3	1
1121	-3.9786948013343	-1.09015027576565	-0.398703005274995	-1.78372858053427	-0.599570938910676	-0.638734316480256	0	0	0	0	0	0	0	0	0	0	4	3	3	3	4	0	0	0	0	0	0	0	0	0	0	0	0	0	0	25.9701155481953	2	47.0088980150582	0	0	0	0	0	0	0	0	0	1	1
1131	-4.7624795389136	-1.09015027576565	-2.32244176326012	-1.78372858053427	-0.599570938910676	-0.638734316480256	0	2	0	0	0	0	0	0	0	1	1	8	2	3	6	0	1	1	0	0	0	0	0	0	0	0	0	0	0	30.0711684319556	3	69.0212183436003	0	0	0	1	0	0	0	0	0	1	1
1141	-3.49280686465637	-1.09015027576565	-2.31580641267657	-1.78372858053427	-0.599570938910676	-0.638734316480256	0	0	0	0	0	0	0	0	0	0	4	8	1	3	6	0	0	0	0	0	0	0	NA	NA	NA	0	0	0	0	25.7777777777778	2	74.1300479123888	0	0	0	0	1	0	0	1	0	3	1
1151	5.01985173005673	-1.09015027576565	-1.24204300451811	-1.78372858053427	5.30075162411967	0.843065694565461	0	0	1	0	0	0	0	0	0	0	4	7	3	3	6	0	0	0	0	0	0	0	0	0	0	0	NA	NA	0	19.53125	1	62.0506502395619	0	0	0	0	0	0	1	0	0	3	1
1161	-3.1000421576002	-1.09015027576565	1.56677006743738	-0.734953066169769	0.232447836091874	-0.479715630719453	0	0	0	0	0	0	0	0	0	0	3	3	3	3	NA	0	0	0	0	0	0	0	0	0	0	0	0	0	0	22.1453287197232	1	38.0561259411362	0	0	0	0	0	0	0	1	0	2	NA
1171	4.53819413483209	-1.09015027576565	3.37474642018566	0.425253879946123	-0.599570938910676	-0.638734316480256	0	2	1	0	0	0	0	1	0	0	1	5	2	3	5	0	0	0	0	0	0	0	0	0	0	0	0	0	0	23.4375	1	NA	0	0	0	0	0	0	0	0	0	1	1
1181	2.27018426887827	-1.09015027576565	1.1513002078269	-1.78372858053427	-0.599570938910676	2.71339227781887	0	0	0	0	0	0	0	0	0	0	1	3	3	3	2	0	0	0	0	0	0	0	0	0	0	0	0	0	0	25.390625	2	37.1334702258727	0	0	0	0	0	0	0	0	0	1	1
1191	-5.05811164966474	-1.09015027576565	-2.58825785553454	-1.78372858053427	-0.599570938910676	-0.638734316480256	0	1	0	0	0	0	0	0	0	0	4	3	3	3	6	0	0	0	0	0	0	NA	NA	NA	NA	NA	NA	NA	NA	22.2040816326531	1	59.1868583162218	NA	0	0	0	0	0	0	0	0	1	1
1201	-3.7735239765986	-1.09015027576565	-0.126251562417027	-0.13264764168599	-0.599570938910676	-0.638734316480256	0	1	0	1	0	0	0	1	0	0	1	3	2	3	5	0	0	0	0	0	0	0	0	0	0	0	0	0	1	25.7116620752984	2	65.1498973305955	0	0	0	0	0	0	0	0	0	3	1
1211	-2.88654250931192	-1.09015027576565	-0.707312483920781	-0.13264764168599	-0.599570938910676	-0.638734316480256	0	2	0	0	0	0	0	0	0	0	1	3	2	3	5	0	0	0	0	0	0	0	0	0	0	0	0	0	0	23.3843537414966	1	56.1533196440794	0	0	0	0	0	0	0	0	0	3	1
1221	-1.53490950692025	-1.09015027576565	0.0776230444319938	0.425253879946123	-0.599570938910676	-0.479715630719453	0	0	1	0	0	0	0	0	0	0	1	8	2	3	6	0	0	0	0	0	0	0	0	0	0	0	0	0	1	26.9896193771626	2	72.0054757015743	0	0	1	0	0	0	0	0	0	2	1
1231	-2.30723012198163	-1.09015027576565	0.253243182891515	-0.13264764168599	-0.599570938910676	-0.274643049964038	0	0	0	0	0	1	0	0	0	1	1	8	3	2	4	0	0	0	0	0	0	0	0	0	0	0	0	0	0	31.6373966942149	3	67.0061601642711	0	0	0	1	0	0	0	0	0	2	1
1241	-4.1620955419566	-1.09015027576565	0.332940097645626	-0.13264764168599	-0.599570938910676	-0.638734316480256	1	0	1	1	0	0	0	2	1	1	2	8	2	2	4	0	1	1	0	0	0	0	0	0	0	0	0	0	0	27.1415823914337	2	70.0150581793292	0	0	0	1	1	0	0	1	1	1	1
1251	-4.68626831362448	-1.09015027576565	-0.671154448132964	-0.13264764168599	-0.599570938910676	-0.638734316480256	0	1	0	0	0	0	0	0	0	0	1	8	1	2	6	1	0	0	0	0	0	0	0	0	0	0	0	0	0	22.4323025156225	1	74.009582477755	0	0	0	0	0	0	0	0	0	1	1
126	-2.5625050386549	-1.09015027576565	-1.54800527396814	-1.22582705890216	-0.599570938910676	-0.638734316480256	0	0	0	0	0	0	0	0	0	0	1	8	1	2	4	0	0	0	0	0	0	0	0	0	0	0	0	0	0	24.4646016033724	1	74.0232717316906	0	0	0	0	0	0	0	0	0	1	1
1271	-1.36867491092721	-1.09015027576565	-2.58825785553454	-0.623521634418377	-0.599570938910676	-0.638734316480256	0	0	0	0	0	0	0	0	0	1	1	8	3	3	6	0	0	0	0	0	0	0	0	0	0	0	0	0	0	21.6712580348944	1	69.0130047912389	0	0	0	0	0	0	0	0	0	2	1
1281	-1.15989616474901	0.0703794967393133	-1.26891848052662	1.0275593044299	-0.599570938910676	-0.638734316480256	0	0	0	0	0	0	1	1	0	1	1	8	3	2	4	0	0	0	0	0	0	0	0	0	0	0	0	0	1	28.0898876404494	2	68.0164271047228	0	0	0	0	0	0	0	0	0	1	1
1291	1.62082967194561	-1.09015027576565	-1.49845208410267	0.425253879946123	-0.599570938910676	-0.638734316480256	1	1	0	0	0	0	0	0	0	0	2	8	1	2	5	0	1	1	0	0	0	0	1	1	0	0	0	0	0	22.2309871275413	1	71.0198494182067	0	0	0	1	0	0	1	0	0	3	1
1301	-4.44210284687903	-1.09015027576565	-1.91728802122455	-1.78372858053427	-0.599570938910676	-0.433661735724842	0	0	0	0	0	0	0	0	0	0	1	8	1	2	2	1	0	0	0	0	0	0	0	0	0	0	0	0	0	22.4813290656912	1	69.0212183436003	0	0	1	0	0	0	0	0	0	1	1
1311	-4.17701054076551	-1.09015027576565	-0.671154448132964	-1.78372858053427	-0.599570938910676	-0.638734316480256	2	0	0	0	0	0	0	1	0	0	2	8	1	2	2	0	0	0	0	0	0	0	0	0	0	0	0	0	0	30.4218496484586	3	73.0212183436003	0	0	0	0	0	0	0	0	0	1	1
1321	-1.78201004063733	-1.09015027576565	-1.56702892011162	-1.78372858053427	-0.599570938910676	-0.479715630719453	0	2	0	0	0	0	0	0	0	1	2	8	2	3	6	0	1	1	0	0	0	0	0	0	0	0	0	0	0	20.8209399167162	1	66.0068446269678	0	0	0	0	0	0	0	0	0	1	1
1331	0.284395411857578	-1.09015027576565	3.45341080133619	-0.734953066169769	-0.599570938910676	-0.228589154969428	0	2	0	0	0	0	0	2	0	0	1	4	3	3	5	0	0	0	0	0	0	0	0	0	0	0	0	0	1	22.1367397300044	1	62.0068446269678	0	0	0	0	0	0	0	0	0	3	1
1341	-3.90852496114925	-1.09015027576565	0.339575448229175	2.8570992039293	-0.599570938910676	-0.638734316480256	1	0	0	0	0	0	0	1	0	0	4	3	3	3	4	0	0	0	0	0	0	NA	NA	NA	NA	NA	NA	NA	NA	20.9572742022715	1	58.0123203285421	NA	0	0	0	0	0	0	0	0	3	3
1351	-1.88923086178745	-0.201573662395336	1.12293487777521	-0.623521634418377	-0.599570938910676	1.35536635219091	2	2	0	0	0	0	0	2	0	0	1	2	2	2	6	0	1	1	1	1	0	0	0	0	0	0	0	0	0	29.7339004102526	2	60.0054757015743	0	0	0	0	0	0	0	1	0	1	1
1361	-2.97325160751528	-1.09015027576565	-0.942840613560781	-0.734953066169769	-0.599570938910676	-0.433661735724842	0	2	0	0	0	0	0	0	0	0	1	8	1	2	6	0	0	0	0	0	0	0	0	0	0	0	0	0	0	25.3515413737155	2	65.015742642026	0	0	1	0	0	0	0	0	0	2	1
1371	-2.59493342736552	-1.09015027576565	-2.31580641267657	-1.78372858053427	-0.599570938910676	-0.638734316480256	0	0	1	0	0	0	0	0	0	1	1	3	2	1	6	1	1	1	0	0	0	0	0	0	0	0	0	0	1	26.3656030286641	2	59.0088980150582	0	0	0	1	0	0	0	0	0	2	1
1381	-3.47330380028157	-1.09015027576565	3.23498995177176	-1.78372858053427	-0.599570938910676	-0.479715630719453	0	2	0	0	0	0	0	0	0	1	1	4	2	2	6	0	0	0	0	0	0	0	0	0	0	0	0	0	0	25.78125	2	64.0027378507871	0	0	0	1	0	0	0	0	0	1	1
1391	-3.25076951157182	-1.09015027576565	1.74301124558128	1.07196320728157	0.232447836091874	-0.638734316480256	0	0	0	0	0	0	0	0	0	0	1	4	3	1	6	0	0	0	0	0	0	0	0	0	0	0	0	0	0	20.2020202020202	1	57.0020533880903	0	0	0	0	0	0	0	0	0	1	1
1401	-5.05811164966474	-1.09015027576565	-1.44559093742495	-1.78372858053427	-0.599570938910676	-0.638734316480256	0	2	0	0	0	0	1	1	0	1	2	8	3	2	2	0	0	0	0	0	0	0	0	0	0	0	0	0	0	23.4375	1	64.0219028062971	0	0	0	0	0	0	0	0	0	1	1
1411	2.75411865804142	-0.374193782547187	-1.03926042404002	0.358226351046397	-0.599570938910676	-0.638734316480256	0	0	0	0	0	0	0	1	0	0	3	7	1	2	5	0	0	0	0	0	0	0	0	0	1	0	1	1	0	22.77318640955	1	60.0136892539357	0	0	1	1	0	0	0	0	0	3	1
1421	-3.06659789726347	-1.09015027576565	1.39059472944747	-1.78372858053427	-0.599570938910676	0.994390760898544	2	0	0	0	0	0	0	0	0	0	1	3	3	2	4	0	0	0	0	0	0	0	0	0	0	0	0	0	0	22.4913494809689	1	62.0177960301164	0	0	0	1	0	0	0	0	0	1	1
1431	0.262699950494056	-0.374193782547187	2.03240782992697	-0.13264764168599	-0.599570938910676	2.73458801737797	1	0	1	1	0	0	0	1	0	1	4	8	3	3	6	1	1	1	1	1	0	NA	1	1	NA	0	0	0	1	26.4930256312043	2	62.031485284052	0	0	0	0	0	0	0	1	0	2	1
1441	-3.02562346175949	-1.09015027576565	-1.18400448500155	-1.78372858053427	-0.599570938910676	-0.00265957343704144	0	2	0	0	0	0	0	1	0	0	1	3	3	3	4	0	0	0	0	0	0	0	0	0	0	0	0	0	0	23.1404958677686	1	58.0177960301164	0	0	0	0	0	0	0	0	0	3	1
1451	-4.12586424826406	-1.09015027576565	-2.03285593075782	-1.78372858053427	-0.599570938910676	-0.479715630719453	2	2	0	0	0	0	0	0	0	1	1	3	2	3	4	0	0	0	0	0	0	0	0	0	0	0	0	0	0	28.0102237316621	2	39.0116358658453	0	0	0	0	0	0	0	0	0	3	3
1461	2.83684136362829	-1.09015027576565	-0.461658578016523	2.56720881152679	1.06446661109442	-0.638734316480256	0	0	0	0	0	0	0	0	0	0	4	3	2	2	6	0	0	0	0	0	0	0	0	0	1	0	1	1	0	21.359306249733	1	38.0150581793292	0	0	1	0	0	0	0	0	0	3	1
1471	-3.84427076631664	-1.09015027576565	0.116232288053652	-0.13264764168599	-0.599570938910676	0.199297332094525	3	1	0	1	0	0	0	0	0	1	1	3	3	3	4	0	0	0	0	0	0	0	0	0	0	0	0	0	0	22.4058769513315	1	38.0177960301164	0	0	0	0	0	0	0	0	0	1	1
1481	-4.829570988748	-1.09015027576565	-2.31580641267657	-1.78372858053427	-0.599570938910676	-0.638734316480256	0	0	0	0	0	0	0	0	0	0	1	3	2	3	4	0	1	1	0	0	0	0	0	0	0	0	0	0	0	30.8444159589809	3	37.0239561943874	0	0	1	1	0	0	0	0	0	2	1
149	-4.7624795389136	-1.09015027576565	-1.17977484515053	-1.78372858053427	-0.599570938910676	-0.638734316480256	0	1	0	0	0	0	0	0	0	1	2	8	1	3	4	0	0	0	0	0	0	0	0	0	0	0	0	0	0	26.346494034401	2	72.0547570157426	0	0	1	0	0	0	0	0	0	1	1
1501	-4.34001563028348	-1.09015027576565	-2.58825785553454	0.983155401578236	-0.599570938910676	-0.638734316480256	1	0	1	0	0	1	0	0	0	0	1	8	1	3	5	0	1	1	0	0	0	0	0	0	0	0	0	0	0	31.7417889003976	3	76.0438056125941	0	0	0	0	0	0	0	0	0	1	1
1511	-5.05811164966474	-1.09015027576565	-2.58825785553454	-1.78372858053427	-0.599570938910676	-0.638734316480256	0	0	0	0	0	0	0	0	0	0	4	3	3	3	2	0	0	0	0	0	0	0	0	0	0	0	0	0	0	23.051754907793	1	64.0520191649555	0	0	0	0	0	0	0	0	0	1	1
1521	0.465032804162658	-1.09015027576565	2.21453211285419	-0.13264764168599	0.232447836091874	2.89360670313877	0	1	0	0	0	0	0	1	1	0	1	2	1	2	5	0	0	0	0	0	0	0	0	0	1	0	0	0	1	23.6244474927602	1	57.0540725530459	0	0	1	1	1	0	0	0	1	2	1
1531	0.833631850420834	-1.09015027576565	-1.0011279562741	0.93875149872657	-0.599570938910676	-0.161678259197845	0	0	0	0	0	0	0	0	0	0	4	3	3	3	6	0	1	1	0	0	0	0	0	0	0	0	0	0	0	NA	NA	61.0458590006845	0	0	0	0	0	0	1	0	0	3	1
1541	-2.10476846047751	-1.09015027576565	-1.58416330975595	-1.78372858053427	-0.599570938910676	-0.638734316480256	1	1	1	0	0	0	0	1	0	0	1	3	3	2	5	0	0	0	0	0	0	0	0	0	0	0	0	0	1	18.4240362811791	0	57.0485968514716	0	0	0	1	0	0	0	0	1	2	1
1551	-4.81006792437319	-1.09015027576565	-0.388203966214208	-1.78372858053427	-0.599570938910676	-0.479715630719453	0	2	0	0	0	0	0	1	0	1	2	7	2	2	5	0	1	1	0	0	0	0	0	0	0	0	0	0	0	29.4758426246316	2	63.0444900752909	0	0	0	0	0	0	0	0	0	3	1
1561	-4.07827586280447	-1.09015027576565	-2.04999032040215	-1.78372858053427	-0.599570938910676	-0.638734316480256	1	1	0	1	0	0	0	2	0	0	1	3	2	2	5	0	0	0	0	0	0	0	0	0	0	0	0	0	0	24.023808670085	1	36.0164271047228	0	0	0	0	0	0	0	0	0	1	1
1571	-0.357151879577945	-1.09015027576565	2.42008061136199	-0.801980595069495	-0.599570938910676	-0.638734316480256	0	0	0	0	0	0	0	0	0	0	1	3	3	3	4	0	0	0	0	0	0	0	0	0	0	0	1	1	0	21.4619366241636	1	35.9260780287474	0	0	0	0	0	0	1	0	0	1	1
158	-3.62119454097097	-1.09015027576565	2.42671596194554	-1.78372858053427	-0.599570938910676	-0.638734316480256	0	0	0	0	0	0	0	0	0	1	1	3	2	3	6	0	0	0	0	0	0	0	0	0	0	0	0	0	0	20.0773349196907	1	38.0369609856263	0	0	1	1	0	0	0	0	0	2	2
1591	-3.26149136868256	-1.09015027576565	0.343439136706413	-0.13264764168599	-0.599570938910676	-0.479715630719453	0	0	0	0	0	1	0	0	0	0	4	3	2	2	4	0	0	0	0	0	0	0	0	0	0	0	0	0	0	35.9963269054178	3	45.0431211498973	0	0	0	0	0	0	0	0	0	3	3
1601	-0.099410704867583	-1.09015027576565	-1.49963560865733	0.425253879946123	0.232447836091874	-0.479715630719453	1	1	1	1	0	0	0	2	1	1	1	3	3	3	5	0	0	0	0	0	0	0	0	0	0	0	0	0	0	26.8923231381548	2	46.0506502395619	0	0	0	0	0	0	0	0	0	2	1
1611	-4.60244863447235	-1.09015027576565	-1.81382136624255	-1.78372858053427	-0.599570938910676	-0.638734316480256	1	0	1	0	0	1	0	0	0	1	1	3	2	2	4	0	0	0	0	0	0	0	0	0	0	0	0	0	0	24.5389649018441	1	46.0451745379877	0	0	0	0	0	0	0	0	0	1	1
1621	-1.92105035342857	-1.09015027576565	-2.30530737361579	-1.29285458780188	-0.599570938910676	-0.479715630719453	0	1	1	0	0	0	0	0	0	0	1	5	2	3	2	0	0	0	0	0	0	0	0	0	0	0	0	0	0	23.8086901719128	1	43.0554414784394	0	0	0	1	0	0	0	0	0	3	1
1631	-3.21311991123818	-1.09015027576565	0.8949773730059	-1.78372858053427	-0.599570938910676	-0.479715630719453	1	0	0	0	0	1	0	0	0	1	1	3	3	3	3	0	0	0	0	0	0	0	0	0	0	0	0	0	0	26.8923231381548	2	38.0013689253936	0	0	0	0	0	0	0	0	0	1	1
1641	0.707385139189434	0.514382830823124	2.45563070235842	2.27657405624913	0.232447836091874	-0.479715630719453	0	0	0	0	0	0	0	0	0	0	4	3	3	1	NA	0	0	0	0	0	0	0	0	0	0	0	0	0	1	39.5197410516015	3	39.0034223134839	0	0	0	1	0	0	0	0	0	2	1
1651	-3.83885197866596	-1.09015027576565	-1.81382136624255	-0.690549163318103	-0.599570938910676	-0.638734316480256	0	0	0	0	0	0	0	2	0	0	1	3	2	2	4	0	0	0	0	0	0	0	0	0	0	0	0	0	0	24.5089457652043	1	41.0020533880903	0	0	0	0	0	0	0	0	0	1	1
1661	-3.94846987984876	-1.09015027576565	-1.54136992338459	-1.78372858053427	-0.599570938910676	-0.638734316480256	0	0	0	0	0	0	0	0	0	0	1	6	3	1	5	0	0	0	0	0	0	0	0	0	0	0	0	0	0	20.3244382551093	1	50.2231348391513	0	0	0	1	0	0	0	0	0	1	1
167	-4.829570988748	-1.09015027576565	-2.31580641267657	-1.78372858053427	-0.599570938910676	-0.638734316480256	0	2	1	1	0	0	0	1	0	0	3	3	1	3	5	0	0	0	0	0	0	0	0	0	0	0	0	0	0	NA	NA	52.0520191649555	0	0	0	0	0	0	0	0	0	1	1
1681	-3.45833748913973	-1.09015027576565	0.0671240053712061	-1.22582705890216	-0.599570938910676	-0.638734316480256	0	2	1	0	0	0	0	0	0	1	1	3	1	1	3	0	0	0	0	0	0	0	0	0	0	0	0	0	NA	28.0428165931398	2	54.1683778234086	0	0	0	1	0	0	0	0	0	3	1
1691	-1.69772897430844	-1.09015027576565	0.945001016022325	-0.623521634418377	0.232447836091874	7.51827017901259	0	1	0	0	0	0	0	0	0	0	1	3	3	3	4	0	0	0	0	0	0	0	0	0	0	0	0	0	NA	29.7619047619048	2	50.0177960301164	0	0	0	0	0	0	0	0	0	2	1
1701	-3.91022860639753	-1.09015027576565	-1.80192343778674	-0.734953066169769	-0.599570938910676	0.404369912849939	2	2	1	1	0	0	0	2	0	1	1	3	2	1	6	0	0	0	0	0	0	0	0	0	0	0	0	0	0	26.4235698242833	2	40.1724845995893	0	0	0	0	0	0	0	0	0	1	1
1711	0.703060929455224	-0.205260648836858	2.53375926439611	1.96490338704301	-0.599570938910676	-0.274643049964038	0	1	0	0	0	0	0	0	0	1	1	3	2	3	6	0	1	1	0	0	0	0	0	0	0	0	0	0	0	19.0039083509627	1	62.2505133470226	0	0	0	0	0	0	0	0	0	1	1
1721	-0.725963028487937	-1.09015027576565	-0.151910559144056	-0.13264764168599	-0.599570938910676	-0.479715630719453	0	0	1	0	0	0	0	0	0	0	1	8	2	2	4	0	0	0	0	0	0	0	1	1	1	0	0	0	1	21.4691504822301	1	65.1088295687885	0	0	0	1	0	0	0	0	0	1	1
1731	-1.56171431476126	-1.09015027576565	-1.21550160218391	-1.78372858053427	-0.599570938910676	-0.479715630719453	0	1	0	0	0	0	0	0	0	0	1	3	1	3	4	0	0	0	0	0	0	0	0	0	0	0	0	0	0	22.7189744005842	1	54.0999315537303	0	0	0	0	0	0	0	0	0	3	1
1741	-0.345622174329263	-0.374193782547187	-0.132886913000576	-1.78372858053427	-0.599570938910676	-0.638734316480256	1	0	0	0	0	0	0	0	0	0	1	3	3	1	5	0	0	0	0	0	0	0	NA	NA	0	0	0	0	0	23.7953599048186	1	44.0985626283368	0	0	0	0	0	0	0	0	0	3	1
175	-3.63524671410457	-1.09015027576565	-2.58825785553454	-1.78372858053427	-0.599570938910676	-0.638734316480256	0	0	0	0	0	0	0	0	0	0	4	3	3	3	4	0	0	0	0	0	0	0	0	0	0	0	0	0	0	24.5389649018441	1	39.0527036276523	0	0	0	0	0	0	0	0	0	1	1
1761	-1.12247364919981	-1.09015027576565	3.90348823379424	-0.690549163318103	0.232447836091874	0.404369912849939	0	0	0	0	0	0	0	1	0	0	4	7	1	3	4	0	0	0	0	0	0	0	0	0	1	0	1	1	0	29.4117647058824	2	48.0520191649555	0	0	0	0	0	0	0	0	0	3	1
1771	-0.218787525309099	-1.09015027576565	1.25733772867011	-0.623521634418377	-0.599570938910676	-0.274643049964038	0	2	0	0	0	0	0	0	0	1	1	1	2	2	4	0	0	0	0	0	0	0	0	0	0	0	0	0	0	20.2020202020202	1	36.0164271047228	0	0	0	1	0	0	0	0	0	1	1
1781	-1.17391438120468	-1.09015027576565	1.16699753710943	0.246794919295005	-0.599570938910676	-0.638734316480256	0	1	1	0	0	1	0	0	0	0	3	6	1	2	4	0	0	0	0	0	0	0	0	0	0	0	0	0	0	22.8328793462586	1	39.1019849418207	0	0	1	0	0	0	0	0	0	1	1
1791	-0.515723939160074	-1.09015027576565	1.53290736741039	3.34797319666169	-0.599570938910676	0.248466902312983	0	0	1	0	0	1	0	0	0	0	1	3	2	3	4	0	0	0	0	0	0	0	0	0	0	0	0	0	1	23.4375	1	48.0547570157426	0	0	0	0	0	0	0	0	0	2	1
1801	-4.40840092178595	-1.09015027576565	-2.03285593075782	-1.22582705890216	-0.599570938910676	-0.479715630719453	1	2	0	0	0	0	0	0	0	0	1	8	1	2	6	0	0	0	0	0	0	0	0	0	0	0	0	0	0	19.0519737844841	1	66.0506502395619	0	0	1	0	0	0	0	0	0	3	1
1811	-4.20078163188511	-1.09015027576565	-0.398703005274995	-1.22582705890216	-0.599570938910676	-0.638734316480256	0	0	0	0	0	0	0	0	0	1	4	3	3	3	3	0	0	0	0	0	0	0	0	0	0	0	0	0	0	23.9389897746315	1	47.0088980150582	0	0	0	0	0	0	0	0	0	3	1
1821	-5.05811164966474	-1.09015027576565	-2.58825785553454	-1.78372858053427	-0.599570938910676	-0.638734316480256	0	2	0	0	0	0	0	0	0	0	1	3	2	3	5	0	0	0	0	0	0	0	0	0	0	0	0	0	0	19.1326530612245	1	41.0102669404517	0	0	0	0	0	0	0	0	0	1	1
1831	-4.30681652372121	-1.09015027576565	-2.32244176326012	-1.78372858053427	-0.599570938910676	-0.638734316480256	0	0	0	0	0	0	0	0	0	0	1	3	3	3	5	0	0	0	0	0	0	0	0	0	0	0	0	0	0	31.804657843439	3	44.0191649555099	0	0	0	0	0	0	0	0	0	2	1
1841	0.363245973180147	-1.09015027576565	-0.426702385353898	-1.78372858053427	-0.599570938910676	-0.161678259197845	0	1	1	0	0	0	0	0	0	0	1	8	3	3	5	0	1	1	0	0	0	0	0	0	0	0	0	0	1	26.6727632982777	2	71.025325119781	0	0	0	1	0	0	0	0	1	1	1
185	-2.94639732902578	-1.09015027576565	-2.58825785553454	-0.734953066169769	-0.599570938910676	-0.638734316480256	1	0	1	1	0	0	0	1	0	0	1	3	2	1	5	0	0	0	0	0	0	0	0	0	0	0	0	0	NA	25.2173585757838	2	46.0177960301164	0	0	0	0	0	0	0	0	0	1	1
1861	-0.0018883403638553	-1.09015027576565	4.63373920052513	-0.13264764168599	-0.599570938910676	-0.433661735724842	0	0	0	0	0	0	0	0	0	0	4	3	3	3	4	0	0	0	0	0	0	0	0	0	0	0	0	0	0	23.2254318478734	1	50.0506502395619	0	0	0	0	0	0	0	0	0	1	1
1871	-2.451630752242	-1.09015027576565	-2.58825785553454	-0.13264764168599	-0.599570938910676	-0.638734316480256	0	0	0	1	0	0	0	1	0	0	3	3	1	2	2	0	0	0	0	0	0	0	0	0	0	0	0	0	0	27.0841590698903	2	56.0328542094456	0	0	0	0	0	0	0	0	1	2	1
1881	-0.996199418668303	-1.09015027576565	1.14365907563598	-0.734953066169769	-0.599570938910676	-0.638734316480256	0	1	0	0	0	1	1	1	0	0	1	3	3	3	5	0	0	0	0	0	0	0	0	0	0	0	0	0	0	NA	NA	52.0520191649555	0	0	1	1	0	0	0	0	0	2	1
1891	-1.14266229692124	-1.09015027576565	-1.0031023882522	-1.78372858053427	-0.599570938910676	-0.638734316480256	0	0	2	2	0	0	0	0	0	0	1	3	2	3	2	0	1	1	0	0	0	0	0	0	0	0	0	0	0	23.9512265931195	1	40.0355920602327	0	0	0	0	0	0	0	0	0	2	3
1901	-5.05811164966474	-1.09015027576565	-1.81382136624255	-1.78372858053427	-0.599570938910676	-0.638734316480256	0	0	1	1	0	0	0	0	0	0	1	8	2	3	4	0	1	1	0	0	0	0	0	0	0	0	0	0	1	28.7319214876033	2	63.0417522245038	0	0	0	1	0	0	0	0	0	NA	1
1911	-3.20973782805876	-1.09015027576565	0.634423858603748	-0.199675170585716	-0.599570938910676	0.563388598610743	0	0	1	0	0	0	0	1	0	0	1	3	2	3	6	0	0	0	0	0	0	0	0	0	0	0	0	0	0	23.4235574063058	1	50.0451745379877	0	0	0	1	0	0	0	0	0	2	3
1921	-1.42074286278974	0.0703794967393133	0.405380622131812	0.246794919295005	-0.599570938910676	-0.638734316480256	0	0	0	0	0	0	0	1	0	0	1	3	3	3	4	0	0	0	0	0	0	0	0	0	0	0	0	0	0	21.8870763653774	1	53.0513347022587	0	0	0	0	0	0	0	0	0	2	1
1931	-0.439343267045974	-1.09015027576565	6.96304319446505	-0.623521634418377	-0.599570938910676	-0.638734316480256	0	2	0	0	0	0	0	0	0	1	1	3	2	3	5	0	0	0	0	0	0	0	0	0	0	0	0	0	1	19.4869614512472	1	39.0417522245038	0	0	0	0	0	0	0	0	0	2	1
1941	3.38681458850484	-1.09015027576565	-0.132886913000576	-1.78372858053427	-0.599570938910676	-0.638734316480256	0	0	0	0	0	0	0	0	0	0	4	8	2	2	1	0	0	0	0	0	0	0	0	0	0	0	0	0	0	39.3021120293848	3	70.0424366872005	0	0	0	0	0	0	0	0	0	1	1
1951	-0.779666705736163	-1.09015027576565	1.02104432159995	-1.78372858053427	-0.599570938910676	-0.274643049964038	0	1	1	1	0	0	0	0	0	1	1	3	2	3	1	0	0	0	0	0	0	NA	NA	NA	NA	NA	NA	NA	NA	22.6757369614512	1	42.0396988364134	NA	0	0	0	0	0	0	0	0	3	1
1961	-0.368575792914274	-1.09015027576565	-2.31580641267657	3.66038822874296	-0.599570938910676	-0.638734316480256	0	0	1	0	0	1	0	0	0	0	3	3	3	3	2	0	0	0	0	0	0	0	0	0	0	0	0	0	0	20.2847985719502	1	41.07871321013	0	0	0	0	0	0	0	0	0	1	1
1971	0.627991281998731	0.877770689261189	-1.76040448789985	-0.734953066169769	-0.599570938910676	-0.119727335574821	0	2	0	0	0	0	0	0	0	0	1	3	1	2	5	0	1	1	0	0	0	0	0	0	0	0	0	0	0	19.53125	1	57.056810403833	0	0	0	0	0	0	0	0	0	1	1
1981	0.426319938257539	-1.09015027576565	0.369098133433443	-1.78372858053427	-0.599570938910676	-0.638734316480256	0	0	1	0	0	0	0	0	0	0	1	3	2	NA	2	0	0	0	0	0	0	0	0	0	0	0	0	0	0	29.7441998810232	2	36.1067761806982	0	0	0	0	0	0	0	0	0	1	1
1991	-3.83389291613537	-1.09015027576565	1.40886034789574	-0.690549163318103	-0.599570938910676	0.563388598610743	2	0	0	0	0	0	0	1	0	0	1	3	3	1	5	0	0	0	0	0	0	0	0	0	0	0	0	0	0	NA	NA	57.0513347022587	0	0	1	1	1	0	0	0	0	1	1
2001	-0.916596012711588	-1.09015027576565	0.647806440400894	2.74566777217791	-0.599570938910676	-0.479715630719453	0	0	0	0	0	0	0	0	0	0	4	3	3	3	2	0	0	0	0	0	0	0	0	0	0	0	0	0	0	21.6712580348944	1	56.0273785078713	0	0	0	0	0	0	0	0	0	1	1
2011	-3.80902831211897	-1.09015027576565	-2.31580641267657	-1.78372858053427	-0.599570938910676	-0.638734316480256	0	0	0	0	0	0	0	0	0	0	3	3	2	2	6	0	0	0	0	0	0	0	0	0	0	0	0	0	1	21.7079233920381	1	49.0924024640657	0	0	1	1	0	0	0	0	0	2	1
2021	-0.695610563591696	-1.09015027576565	-2.03949128134137	-0.734953066169769	-0.599570938910676	-0.479715630719453	1	0	0	0	0	0	0	1	0	1	1	3	3	3	6	0	1	1	0	1	0	0	0	0	0	0	0	0	0	25.6055363321799	2	59.1019849418207	0	0	0	1	0	0	1	0	0	1	1
2031	3.98227702103076	2.2841620846807	4.04579362202222	3.66038822874296	2.59257686130401	2.58468758467796	0	0	0	0	0	0	0	0	0	0	4	8	1	3	4	0	1	1	0	0	0	0	0	0	0	0	1	1	1	20.7612456747405	1	70.0150581793292	0	0	0	0	0	0	0	0	0	1	1
204	0.635041833437762	-1.09015027576565	4.95982288656617	-0.13264764168599	0.232447836091874	0.768461179366157	0	NA	NA	NA	NA	NA	NA	NA	NA	NA	4	6	1	3	5	0	0	0	0	0	0	0	NA	NA	1	0	0	0	0	24.0882231171666	1	65.0075290896646	0	0	1	1	0	0	0	0	0	2	1
2051	-1.83024149575718	-1.09015027576565	2.66288491610514	-0.734953066169769	-0.599570938910676	-0.638734316480256	1	0	0	0	0	0	0	2	0	0	4	3	3	3	5	NA	NA	NA	NA	NA	NA	0	0	0	0	0	0	0	0	27.4691358024691	2	61.09787816564	0	NA	NA	NA	NA	NA	NA	NA	NA	2	1
2061	-2.84724517940187	-1.09015027576565	-1.07554291273838	-1.22582705890216	-0.599570938910676	-0.638734316480256	0	1	1	0	0	0	0	0	0	0	1	8	1	2	6	0	0	0	0	0	0	0	0	0	0	0	0	0	0	26.609712545079	2	76.0465434633812	0	0	0	0	0	0	0	0	0	2	1
2071	-2.07013561470334	-1.09015027576565	0.532951016017407	-0.0656201127862641	-0.599570938910676	-0.638734316480256	3	1	0	0	0	0	0	0	0	1	2	8	3	3	6	0	0	0	0	0	0	0	0	0	0	0	0	0	0	25.9515570934256	2	75.0581793292266	0	0	1	0	0	0	0	0	0	2	1
2081	-2.94654881362971	-1.09015027576565	2.10548917893276	1.58546082606202	-0.599570938910676	0.609442493605353	3	2	1	0	0	0	0	0	1	0	4	7	1	3	6	0	1	1	0	0	0	0	0	0	0	1	0	1	1	20.4152249134948	1	61.0513347022587	0	0	0	0	0	0	0	0	0	2	1
2091	-4.60244863447235	-1.09015027576565	-2.58825785553454	-1.78372858053427	-0.599570938910676	-0.638734316480256	0	0	1	0	0	0	0	0	0	1	1	8	1	3	4	0	1	1	0	0	0	NA	NA	NA	NA	NA	NA	NA	NA	29.7210791037951	2	72.0602327173169	NA	0	0	0	0	0	0	0	0	1	1
2101	-2.87934997826527	-1.09015027576565	-2.58825785553454	-1.78372858053427	-0.599570938910676	-0.638734316480256	0	0	0	0	0	0	0	0	0	0	1	3	2	3	5	0	1	1	0	0	0	0	0	0	0	0	0	0	0	22.5827091723437	1	56.0520191649555	0	0	0	0	0	0	0	0	0	2	1
2111	3.97929742723417	-1.09015027576565	0.611830889725225	0.358226351046397	-0.599570938910676	2.52951543662255	0	0	0	0	0	1	0	0	0	0	1	6	3	3	4	0	0	0	0	0	0	0	0	0	0	0	0	0	0	20.7967298935064	1	39.0581793292266	0	0	1	0	0	0	0	0	0	2	1
2121	-2.05991520047892	-1.09015027576565	2.15426451908757	0.849100343778784	-0.599570938910676	-0.638734316480256	0	0	0	0	1	0	0	0	0	0	1	3	3	3	2	0	0	0	0	0	0	0	0	0	0	0	0	0	0	20.8209399167162	1	38.0533880903491	0	0	0	0	0	0	0	0	0	2	1
2131	-3.54498331568186	-1.09015027576565	0.146199880440942	-0.734953066169769	-0.599570938910676	-0.638734316480256	0	1	0	0	0	0	0	0	0	0	4	6	2	3	4	0	0	0	0	0	0	0	0	0	0	0	0	0	0	20.5761316872428	1	42.0506502395619	0	0	0	0	0	0	0	0	0	2	2
2141	-4.37390797355561	-1.09015027576565	-0.398703005274995	-1.18142315605049	-0.599570938910676	-0.638734316480256	0	1	0	0	0	0	0	0	0	0	4	8	3	3	6	0	0	0	0	0	0	0	0	0	0	0	0	0	0	21.3382106386222	1	66.0506502395619	0	0	0	0	0	0	0	0	0	1	1
2151	2.13150609084009	-1.09015027576565	0.120540883713912	1.05018293047796	-0.599570938910676	-0.479715630719453	0	0	0	0	0	0	0	0	0	0	1	3	3	3	5	0	1	1	0	0	0	0	0	0	0	0	0	0	0	29.296875	2	53.0513347022587	0	0	0	0	0	0	0	0	0	1	1
2161	-4.63267355595789	-1.09015027576565	-2.58825785553454	-1.78372858053427	-0.599570938910676	-0.638734316480256	0	0	1	0	0	0	0	0	0	1	1	8	3	3	5	0	0	0	0	0	0	0	0	0	0	0	0	0	0	30.1038062283737	3	70.0506502395619	0	0	0	0	0	0	0	0	0	1	1
217	-4.6564446470775	-1.09015027576565	-0.707312483920781	-0.623521634418377	-0.599570938910676	-0.638734316480256	0	2	0	1	0	0	0	2	0	1	1	3	3	2	4	0	0	0	0	0	0	0	0	0	0	0	0	0	0	26.0616793076949	2	52.0793976728268	0	0	0	0	0	0	0	0	0	1	1
2181	-1.48309242192341	-1.09015027576565	1.69768822770143	-1.78372858053427	-0.599570938910676	0.563388598610743	0	2	0	0	0	0	0	2	0	1	3	3	2	3	6	0	0	0	0	0	0	0	0	0	1	0	0	0	0	22.7244034844085	1	60.0793976728268	1	0	0	0	0	0	0	0	0	2	1
2191	-0.623006444290957	-1.09015027576565	-1.25841944146583	-1.78372858053427	-0.599570938910676	-0.479715630719453	0	0	1	0	0	0	0	1	0	1	1	3	2	1	2	0	0	0	0	0	0	0	0	0	0	0	0	0	NA	23.9389897746315	1	39.0828199863107	0	0	0	0	0	0	0	0	0	2	1
2201	-4.00430167075788	-1.09015027576565	0.060488654787657	-0.13264764168599	-0.599570938910676	-0.638734316480256	2	0	0	1	0	0	0	0	0	0	1	3	3	2	5	0	0	0	0	0	0	0	0	0	0	0	0	0	0	22.8623685413809	1	44.0383299110199	0	0	0	0	0	0	0	0	0	1	1
221	-4.00064633087424	-1.09015027576565	-1.77090352696064	-0.13264764168599	-0.599570938910676	-0.638734316480256	0	1	0	0	0	0	0	1	0	0	4	3	2	3	4	0	0	0	0	0	0	0	0	0	0	0	0	0	1	23.6652443615762	1	55.088295687885	0	0	0	0	0	0	0	0	0	2	1
2221	-2.98126795948098	-1.09015027576565	-1.84997940203037	-1.78372858053427	-0.599570938910676	-0.638734316480256	0	0	1	0	0	0	0	0	0	0	1	3	2	3	2	0	0	0	0	0	0	0	0	0	0	0	0	0	0	23.046875	1	37.0622861054073	0	0	0	0	0	0	0	0	0	1	1
2231	-2.06673038869512	-1.09015027576565	5.51176679770967	1.83084832924356	-0.599570938910676	-0.638734316480256	2	2	0	0	0	0	0	1	1	1	1	3	2	1	4	0	0	0	0	0	0	0	0	0	0	NA	0	NA	NA	25.3934311203181	2	38.0780287474333	0	0	0	0	0	0	0	0	0	1	1
2241	7.49508078412084	-1.09015027576565	10.7976952368435	6.47167611370713	-0.599570938910676	5.18800341777842	0	0	0	0	0	0	1	1	0	0	4	6	2	NA	2	1	1	1	0	0	0	0	0	0	0	0	1	1	0	28.0428165931398	2	49.0732375085558	0	0	1	0	0	0	0	0	0	3	1
2251	-0.583925142964481	-1.09015027576565	2.27540870756027	0.425253879946123	0.232447836091874	-0.433661735724842	0	0	0	0	0	0	0	1	0	0	1	3	3	3	4	0	0	0	0	0	0	0	0	0	0	0	0	0	0	24.0882231171666	1	61.0841889117043	0	0	0	1	0	0	0	0	0	2	1
2261	-5.05811164966474	-1.09015027576565	-2.58825785553454	-1.78372858053427	-0.599570938910676	-0.638734316480256	0	0	0	0	0	0	0	0	0	0	4	3	2	1	6	0	0	0	0	0	0	0	0	0	0	0	0	0	0	29.4117647058824	2	53.07871321013	0	0	0	0	0	0	0	0	0	3	1
2271	-2.75375446136213	-1.09015027576565	-2.31580641267657	0.849100343778784	-0.599570938910676	-0.638734316480256	1	0	0	0	0	0	0	0	1	0	1	3	2	3	4	0	0	0	0	0	0	0	0	0	0	0	0	0	1	28.6501377410468	2	45.0513347022587	0	0	0	0	0	0	0	0	0	NA	3
2281	-0.0989812377213476	-1.09015027576565	1.41611051849395	0.425253879946123	-0.599570938910676	-0.638734316480256	1	1	1	1	1	0	0	1	0	1	1	3	3	2	6	0	0	0	0	0	0	0	0	0	0	0	0	0	0	25.9515570934256	2	41.07871321013	0	0	0	1	0	0	0	0	0	1	1
2291	-2.78681899185602	-1.09015027576565	-0.792592430819629	-0.13264764168599	-0.599570938910676	-0.479715630719453	0	0	0	1	0	0	0	1	0	1	1	3	2	3	4	0	0	0	0	0	0	0	0	0	0	0	0	0	0	19.3624726594715	1	44.082135523614	0	0	0	0	0	0	0	0	0	3	1
2301	-2.60942462344072	-1.09015027576565	0.0671240053712061	-0.13264764168599	-0.599570938910676	-0.638734316480256	0	0	0	0	0	1	0	0	0	0	1	8	2	3	4	0	0	0	0	0	0	0	0	0	0	0	0	0	0	24.1415192507804	1	66.0506502395619	0	0	0	0	0	0	0	0	0	2	1
2311	-0.387943840004238	-1.09015027576565	3.9676979454117	1.96490338704301	-0.599570938910676	0.358316017855328	1	1	0	0	0	0	0	0	0	1	1	3	3	3	4	0	0	0	0	0	0	0	0	0	0	0	0	0	0	26.218820861678	2	39.0527036276523	0	0	0	0	0	0	0	0	0	1	1
2321	-2.84182639175119	-1.09015027576565	-0.905735264740919	-1.78372858053427	0.232447836091874	-0.638734316480256	0	2	0	0	0	0	0	0	0	0	1	3	2	3	5	0	0	0	0	0	0	0	0	0	0	0	0	0	0	20.0773349196907	1	42.0533880903491	0	0	0	0	0	0	0	0	0	1	1
2331	-1.87871883420865	-1.09015027576565	-1.78417422812773	-0.734953066169769	-0.599570938910676	-0.638734316480256	0	0	0	0	0	0	0	0	0	0	1	3	2	3	5	0	0	0	0	0	0	0	0	0	0	0	0	0	1	24.1671624033314	1	45.0759753593429	0	0	0	0	0	0	0	0	0	3	1
2341	-2.05987743247587	-1.09015027576565	-2.58825785553454	-1.29285458780188	-0.599570938910676	-0.638734316480256	0	2	0	0	0	0	0	0	0	0	1	3	3	1	6	0	0	0	0	0	0	0	0	0	0	0	0	0	0	28.0276816608997	2	48.0383299110199	0	0	0	0	0	0	0	0	0	3	1
2351	0.570751264000165	-1.09015027576565	-0.477223148679742	-0.734953066169769	-0.599570938910676	-0.479715630719453	0	2	0	0	0	0	0	0	0	0	1	3	3	3	4	0	0	0	0	0	0	0	0	0	0	0	0	0	0	25.9515570934256	2	50.0369609856263	0	0	0	0	0	0	0	0	0	2	3
2361	-4.12586424826406	-1.09015027576565	-1.25841944146583	-1.78372858053427	-0.599570938910676	-0.479715630719453	1	1	1	0	0	0	0	0	0	0	1	2	2	2	3	0	0	0	0	0	0	0	0	0	0	0	0	0	0	31.2213039485767	3	39.0527036276523	0	0	0	0	0	0	0	0	0	2	1
2371	-4.30539821708011	-1.09015027576565	-1.0031023882522	-1.78372858053427	-0.599570938910676	-0.638734316480256	1	2	0	0	0	0	0	1	0	0	1	3	2	3	4	0	1	1	0	0	0	0	0	0	0	0	0	0	0	29.296875	2	45.0595482546201	0	0	0	0	0	0	0	0	0	1	1
2381	4.32088282191343	-1.09015027576565	0.648309379785513	4.50818014277758	-0.599570938910676	-0.638734316480256	0	2	0	0	0	0	0	1	0	0	1	3	2	2	2	0	0	0	0	0	0	0	0	0	0	0	0	0	0	26.3702381435352	2	54.0616016427105	0	0	0	0	0	0	0	0	0	3	1
2391	-3.26051787851873	-1.09015027576565	-1.36029795889618	1.0275593044299	0.232447836091874	-0.274643049964038	0	2	0	0	0	0	0	1	0	0	1	3	2	3	4	0	1	1	0	0	0	0	0	0	0	0	0	0	0	NA	NA	62.0369609856263	0	0	0	0	0	0	0	0	0	1	1
2401	-3.31295801268825	-1.09015027576565	1.12977355445422	-1.78372858053427	-0.599570938910676	2.89360670313877	0	0	0	0	0	0	0	0	0	0	4	8	3	3	5	0	0	0	0	0	0	0	0	0	0	0	0	0	0	27.0992510068125	2	68.0301163586584	0	0	1	1	0	0	0	0	0	2	1
2411	-1.56313262140237	-1.09015027576565	0.15669891950173	-1.78372858053427	-0.599570938910676	-0.479715630719453	2	0	2	0	0	1	0	1	0	1	1	3	3	3	5	0	1	1	0	0	0	0	0	0	0	0	0	0	0	25.4580659041199	2	47.0198494182067	0	0	0	0	0	0	0	0	0	1	1
242	0.0905115379082297	-1.09015027576565	-0.907323402292563	-0.13264764168599	-0.599570938910676	-0.638734316480256	1	1	0	0	0	0	0	0	1	1	1	3	3	2	4	0	0	0	0	0	0	0	0	0	0	0	0	0	0	24.2214532871972	1	54.0177960301164	0	0	0	0	0	0	0	0	0	3	1
2431	-2.64138820307161	-1.09015027576565	0.482776786467566	-1.78372858053427	-0.599570938910676	-0.274643049964038	0	0	1	1	0	0	0	1	0	0	1	7	2	3	1	0	1	1	0	0	0	0	0	0	0	0	0	0	NA	26.7228725206067	2	63.0198494182067	0	0	0	1	0	0	0	0	0	1	1
2441	-3.86236906838021	-1.09015027576565	-2.31580641267657	-1.78372858053427	-0.599570938910676	-0.638734316480256	0	0	0	0	0	0	0	0	0	0	1	8	2	2	4	0	0	0	0	0	0	0	0	0	0	0	0	0	0	NA	NA	70.0506502395619	0	0	1	1	0	0	0	0	0	1	1
2451	-3.60677056185973	-1.09015027576565	0.670581894391565	-0.690549163318103	-0.599570938910676	0.563388598610743	0	0	1	1	0	1	0	0	0	0	1	3	3	3	2	0	0	0	0	0	0	0	0	0	0	0	0	0	0	24.4646016033724	1	59.0527036276523	0	0	0	0	0	0	0	0	0	2	1
246	-4.37390797355561	-1.09015027576565	0.0671240053712061	-1.78372858053427	-0.599570938910676	-0.638734316480256	0	2	0	0	0	0	0	1	0	1	1	3	2	3	4	0	0	0	0	0	0	0	0	0	0	0	0	0	0	24.1632653061224	1	52.0711841204654	0	0	0	0	0	0	0	0	0	2	1
2471	-0.470585240234066	-1.09015027576565	0.605391540503594	-0.13264764168599	-0.599570938910676	-0.638734316480256	0	1	1	1	1	0	0	1	0	1	1	3	2	3	4	0	0	0	0	0	0	0	0	0	0	0	0	0	0	25.0995015956112	2	50.0561259411362	0	0	0	1	0	0	0	0	0	3	1
2481	-3.84286600400541	-1.09015027576565	-2.30530737361579	-1.78372858053427	-0.599570938910676	-0.479715630719453	0	0	1	1	0	1	0	0	0	1	1	3	3	3	4	0	0	0	0	0	0	0	0	0	0	0	0	0	0	23.7953599048186	1	38.0150581793292	0	0	0	0	0	0	0	0	0	1	1
2491	-2.37352951006631	-1.09015027576565	-1.77753887754419	-1.78372858053427	-0.599570938910676	-0.638734316480256	0	2	0	0	0	0	0	1	0	0	1	3	2	3	5	0	0	0	0	0	0	0	0	0	0	0	0	0	0	23.0300453514739	1	59.0225872689938	0	0	0	0	0	0	0	0	0	3	1
2501	-0.648550976481357	-1.09015027576565	0.877842983361563	-1.22582705890216	-0.599570938910676	-0.638734316480256	0	0	0	1	0	0	0	1	0	0	1	3	2	3	5	1	1	1	0	1	0	0	0	0	0	0	0	0	0	25.013520822066	2	49.0595482546201	0	0	0	0	0	0	0	0	0	3	3
2511	-0.862199186384355	-1.09015027576565	-0.907323402292563	-1.78372858053427	-0.599570938910676	-0.638734316480256	0	0	0	0	0	0	0	0	0	1	1	3	1	3	4	0	0	0	0	0	0	0	0	0	0	0	0	0	0	28.6501377410468	2	55.0581793292266	0	1	0	0	0	0	0	0	0	2	1
2521	-1.67354290036041	-1.09015027576565	-0.671154448132964	-0.690549163318103	-0.599570938910676	-0.638734316480256	1	0	0	2	0	0	0	1	0	1	1	3	3	3	4	1	0	0	0	0	0	0	0	0	0	0	0	0	0	NA	NA	38.0205338809035	0	0	0	0	0	0	0	0	0	1	1
2531	-2.68990387547464	-1.09015027576565	-0.99260334919141	-1.22582705890216	-0.599570938910676	-0.479715630719453	0	1	1	0	0	0	1	0	0	1	4	3	2	2	6	0	0	0	0	0	0	NA	NA	NA	NA	NA	NA	NA	NA	17.8465199286139	0	60.0164271047228	NA	0	0	1	1	0	0	0	0	3	1
2541	-4.26083021991763	-1.09015027576565	4.5605333986088	-0.13264764168599	-0.599570938910676	-0.638734316480256	2	0	1	0	0	0	0	1	0	0	3	8	1	3	4	0	1	1	0	0	0	0	0	0	0	0	0	0	0	30.1162131519274	3	68.0219028062971	0	0	0	0	0	0	0	0	0	1	1
2551	1.08843700196327	4.23024844513165	-0.243825856626453	4.15126222147534	-0.599570938910676	-0.320696944958649	0	0	0	1	0	0	0	0	0	0	4	2	3	3	4	0	0	0	0	0	0	0	0	0	0	0	0	0	0	27.4144536926939	2	49.0239561943874	0	0	0	0	0	0	0	0	0	2	1
2561	-3.85481428715128	-1.09015027576565	0.387631412472809	-0.690549163318103	-0.599570938910676	0.404369912849939	0	0	0	0	0	1	0	0	0	0	1	3	3	2	4	1	0	0	0	0	0	0	0	0	0	0	0	0	0	22.9421304537004	1	44.0164271047228	0	0	0	0	0	0	0	0	0	3	1
2571	-3.48701164130219	-1.09015027576565	1.13197651202053	-1.78372858053427	0.232447836091874	-0.638734316480256	0	0	0	0	0	2	0	0	0	0	1	3	3	3	5	0	0	0	0	0	0	0	0	0	0	0	0	0	0	20.0474456213038	1	36.0355920602327	0	0	0	0	0	0	0	0	0	1	1
2581	-3.24891218198911	-1.09015027576565	-1.44559093742495	-1.78372858053427	-0.599570938910676	-0.638734316480256	0	0	0	0	0	1	0	0	0	0	4	3	2	3	4	0	1	1	0	0	0	0	0	0	1	0	0	0	0	26.291723822588	2	41.0869267624914	0	0	0	0	0	0	0	0	0	1	1
2591	-3.11586768909307	-1.09015027576565	-0.671154448132964	-0.11002401563793	-0.599570938910676	-0.638734316480256	0	1	0	0	0	0	0	0	0	0	2	3	2	3	5	0	0	0	0	0	0	0	0	0	0	0	0	0	0	28.6851446806985	2	60.0520191649555	0	0	0	0	0	0	0	0	0	1	1
2601	-1.96368379341413	-1.09015027576565	4.72835457448226	-0.13264764168599	-0.599570938910676	-0.320696944958649	0	0	0	0	0	1	0	0	0	0	1	3	3	3	4	0	0	0	0	0	0	0	0	0	0	0	0	0	NA	21.09375	1	56.0301163586585	0	0	0	1	0	0	0	0	0	2	1
2611	-3.91824495836322	-1.09015027576565	-0.0175223295627631	-1.78372858053427	-0.599570938910676	0.199297332094525	0	0	2	0	0	0	0	1	0	1	1	3	2	2	4	0	1	1	0	0	0	0	0	0	0	0	0	0	0	NA	NA	64.0246406570842	1	0	0	1	1	1	0	0	0	2	1
2621	14.8955548863446	11.2842462558558	2.96960518146857	6.47167611370713	4.61052766997688	0.71809574812538	0	1	0	0	0	1	0	0	1	1	1	6	2	3	4	0	0	0	0	0	0	0	0	0	0	1	1	1	0	32.2707877657858	3	50.0506502395619	0	0	0	0	0	1	0	0	0	3	1
2631	2.64746034850219	-1.09015027576565	3.91385660027477	2.67864024327818	0.232447836091874	-0.274643049964038	1	2	0	0	0	0	0	0	0	0	4	3	NA	2	5	0	0	0	0	0	0	0	1	1	0	0	0	0	0	23.6244474927602	1	57.0294318959617	0	0	0	0	0	0	0	0	0	1	1
2641	1.63967123147236	-1.09015027576565	3.55345814148837	-0.13264764168599	0.232447836091874	-0.638734316480256	0	1	0	0	0	0	0	0	0	0	1	8	1	2	4	NA	1	1	0	1	0	0	NA	NA	1	0	0	0	0	28.0102237316621	2	72.0520191649555	1	0	0	1	0	0	0	1	1	1	1
2651	-1.53997268755278	-1.09015027576565	0.15006356891818	-0.13264764168599	-0.599570938910676	-0.479715630719453	0	0	2	0	0	0	0	1	0	1	3	7	1	2	5	0	0	0	0	0	0	NA	NA	NA	NA	NA	NA	NA	NA	24.2214532871972	1	62.0506502395619	NA	0	1	1	0	0	0	0	0	2	1
2661	0.434174177611943	-1.09015027576565	1.20380221649205	-0.13264764168599	0.232447836091874	0.563388598610743	0	0	0	0	0	0	0	0	0	0	4	3	2	3	4	0	1	1	0	0	0	0	0	0	0	0	0	0	0	36.3324085083895	3	42.0287474332649	0	0	0	0	0	0	0	0	0	3	1
2671	5.23677169085784	-1.09015027576565	9.30353717719689	4.01730615004519	9.46084549913243	22.5394134204858	1	0	0	1	0	0	0	1	0	0	1	3	3	1	5	0	0	0	0	0	0	0	0	0	0	0	0	0	1	24.2214532871972	1	51.0308008213552	0	0	0	0	0	0	0	0	1	2	1
2681	0.034635647925224	-1.09015027576565	0.134517316825487	-0.13264764168599	0.232447836091874	-0.638734316480256	0	2	0	0	0	0	0	0	0	1	1	NA	2	3	4	0	0	0	0	0	0	0	0	0	0	0	0	0	1	23.6340330075308	1	64.0520191649555	0	0	1	0	0	0	0	0	0	1	1
2691	0.0527936240674358	-1.09015027576565	1.14683535073927	-0.199675170585716	1.06446661109442	-0.638734316480256	2	0	0	2	0	0	0	1	0	1	3	3	2	3	4	0	0	0	0	0	0	0	0	0	0	0	0	0	0	27.681660899654	2	52.0246406570842	0	0	0	0	0	0	0	0	0	1	1
2701	-2.73322423418943	-1.09015027576565	0.350074487289962	-1.78372858053427	-0.599570938910676	-0.479715630719453	1	2	0	0	0	0	0	1	0	1	1	3	2	3	4	0	0	0	0	0	0	0	0	0	0	0	0	0	0	21.7993079584775	1	53.0403832991102	0	0	0	0	0	0	0	0	0	1	1
2711	-3.508116787333	-1.09015027576565	-1.77753887754419	-0.13264764168599	-0.599570938910676	-0.638734316480256	0	0	0	0	0	0	0	0	0	1	4	2	3	3	4	0	0	0	0	0	0	0	0	0	0	0	0	0	0	25.390625	2	57.0376454483231	0	0	1	1	0	0	0	0	0	3	1
2721	-3.30605936584503	-1.09015027576565	1.535338790409	-1.78372858053427	-0.599570938910676	2.68853412238336	0	2	0	0	0	0	0	2	0	1	4	3	2	3	5	0	0	0	0	0	0	0	0	0	0	0	0	0	0	22.5981404958678	1	47.1649555099247	0	0	0	1	0	1	1	0	0	2	1
2731	0.206610926364669	-1.09015027576565	-1.17313949456698	1.51843329716229	-0.599570938910676	-0.638734316480256	2	1	0	1	0	0	0	1	0	0	1	3	1	1	2	0	0	0	0	0	0	0	0	0	0	0	0	0	NA	27.7634297520661	2	49.0869267624914	0	0	0	1	0	0	0	0	0	3	1
2741	-1.76183817558875	-1.09015027576565	-1.25841944146583	-0.690549163318103	-0.599570938910676	-0.479715630719453	1	0	1	0	0	0	1	0	0	1	1	8	2	1	4	0	0	0	0	0	0	0	0	0	0	0	0	0	0	26.6727632982777	2	72.0328542094456	0	0	0	1	0	0	0	0	1	1	1
2751	-3.94846987984876	-1.09015027576565	0.0671240053712061	-1.78372858053427	-0.599570938910676	-0.638734316480256	0	0	0	0	0	0	0	1	0	0	1	3	2	1	4	0	0	0	0	0	0	0	0	0	0	0	0	0	0	23.5294117647059	1	55.0308008213552	0	0	0	1	0	0	0	0	0	3	1
2761	-3.98502152504554	-1.09015027576565	-0.723800229970318	-1.78372858053427	0.232447836091874	0.404369912849939	3	0	1	1	0	2	0	0	0	0	1	3	2	1	1	0	0	0	0	0	0	0	0	0	0	0	0	0	0	32.1799307958478	3	37.0239561943874	0	0	1	1	0	0	0	0	0	3	1
2771	-3.14096528077125	-1.09015027576565	-0.890189012648226	-1.22582705890216	-0.599570938910676	-0.479715630719453	0	1	0	0	0	0	0	1	0	0	1	3	3	3	1	0	0	0	0	0	0	0	0	0	0	0	0	0	0	23.3354661447552	1	56.0383299110199	0	0	0	0	0	0	0	1	0	2	1
278	-2.25979650008443	-0.205260648836858	-0.7985941694383	-1.29285458780188	-0.599570938910676	0.199297332094525	0	2	0	0	0	0	0	1	0	1	4	3	3	2	4	0	0	0	0	0	0	0	0	0	0	0	1	1	NA	20.1732526403228	1	44.0191649555099	0	0	0	0	0	0	0	0	0	2	1
2791	-3.71992921893201	-1.09015027576565	0.522333343121269	-1.18142315605049	0.232447836091874	0.199297332094525	0	1	0	2	0	0	0	0	0	1	1	3	2	3	3	0	1	1	0	0	0	0	0	0	0	0	0	0	0	24.609375	1	46.0369609856263	0	0	0	0	0	0	0	0	0	1	1
2801	1.80097397982203	-1.09015027576565	3.21460709808252	-0.13264764168599	-0.599570938910676	0.453539483068398	0	1	2	2	0	0	0	2	0	1	1	7	1	3	4	0	0	0	0	0	0	0	0	0	0	0	0	0	0	29.0005948839976	2	62.0506502395619	0	0	0	1	1	0	0	1	1	3	1
2811	-0.55826602677992	-1.09015027576565	0.877842983361563	-0.13264764168599	-0.599570938910676	-0.638734316480256	0	0	0	0	0	0	0	0	0	1	1	3	2	3	5	0	0	0	0	0	0	0	0	0	0	0	0	0	0	22.4996371026274	1	61.0184804928131	0	0	0	1	0	0	0	0	0	3	1
2821	0.186531707258946	-1.09015027576565	-1.91728802122455	-0.244079073437382	-0.599570938910676	-0.433661735724842	3	0	0	0	0	0	0	0	0	0	2	3	3	3	1	1	1	1	0	0	0	0	0	0	0	0	0	0	0	32.1119524067063	3	58.0342231348392	0	0	0	0	0	0	0	0	0	1	1
2831	-3.2384303972659	-1.09015027576565	0.460647479542061	-0.13264764168599	-0.599570938910676	-0.00265957343704144	0	1	0	0	0	0	0	1	0	0	2	8	3	3	6	0	1	1	0	0	0	0	0	0	0	0	0	0	1	28.7317468902109	2	67.0362765229295	0	0	0	1	0	0	0	0	0	2	1
2841	-4.60244863447235	-1.09015027576565	-2.58825785553454	-1.78372858053427	-0.599570938910676	-0.638734316480256	0	2	0	0	0	0	1	1	0	0	1	4	2	3	6	1	1	1	0	0	0	0	0	0	0	0	0	0	0	29.296875	2	65.0513347022587	0	0	0	0	0	0	0	0	0	3	1
2851	-4.60244863447235	-1.09015027576565	-2.58825785553454	-1.78372858053427	-0.599570938910676	-0.638734316480256	0	0	0	0	0	0	0	0	0	1	1	3	3	2	2	0	0	0	0	0	0	0	0	0	0	0	0	0	0	26.0932752014797	2	50.0342231348392	0	0	0	1	0	0	0	0	0	3	1
2861	-3.28099443305736	-1.09015027576565	-0.132886913000576	-0.13264764168599	-0.599570938910676	-0.638734316480256	0	1	0	0	0	0	0	1	0	0	1	3	2	1	5	0	0	0	0	0	0	0	0	0	0	0	0	0	0	31.1418685121107	3	39.0143737166324	0	0	0	0	0	0	0	0	0	1	1
2871	-1.37567375636673	-0.205260648836858	-2.31580641267657	-0.690549163318103	-0.599570938910676	-0.638734316480256	0	0	0	0	0	0	0	0	0	0	1	3	2	2	4	0	0	0	0	0	0	0	0	0	0	0	0	0	0	20.8209399167162	1	56.0438056125941	0	0	1	1	0	0	0	0	0	3	NA
2881	-3.22968043633163	0.873007944863321	0.0671240053712061	-1.22582705890216	-0.599570938910676	-0.638734316480256	0	0	0	0	0	0	0	0	0	0	2	8	3	2	6	0	1	1	0	0	1	0	0	0	0	0	0	0	0	24.3823729785937	1	69.0376454483231	1	0	0	0	0	0	0	1	0	1	1
2891	-2.29930131661438	-1.09015027576565	-0.907323402292563	-1.78372858053427	-0.599570938910676	-0.638734316480256	1	0	1	0	0	0	0	0	0	1	1	3	3	2	5	0	0	0	0	0	0	0	0	0	0	0	0	0	0	20.9041950113379	1	50.0342231348392	0	0	0	0	0	0	0	0	0	2	2
2901	-2.15599864149086	-1.09015027576565	-2.32244176326012	-0.13264764168599	-0.599570938910676	-0.638734316480256	0	0	0	0	0	0	0	0	0	0	4	8	1	2	6	0	1	1	0	0	0	0	0	0	0	0	0	0	0	29.3847566574839	2	69.0294318959617	0	0	0	1	0	0	0	0	0	2	1
2911	-4.003884199095	-1.09015027576565	-2.12243084488834	-1.22582705890216	-0.599570938910676	-0.638734316480256	0	0	0	0	0	0	0	0	0	0	1	3	1	2	1	0	1	1	0	0	0	0	0	0	0	0	0	0	0	22.8623685413809	1	62.0342231348392	0	0	0	0	1	0	0	0	0	2	1
2921	-0.893687650948602	-1.09015027576565	0.653447504747228	-1.22582705890216	-0.599570938910676	0.404369912849939	1	0	0	0	0	0	0	0	0	1	4	6	2	2	1	0	1	1	0	0	0	0	0	0	0	0	0	0	0	36.1987501905197	3	63.0527036276523	0	0	0	1	0	0	0	0	0	2	1
2931	-3.03295070776581	-1.09015027576565	0.883294809390445	-0.13264764168599	0.232447836091874	-0.479715630719453	1	2	0	0	0	0	0	0	0	1	1	7	2	2	6	0	0	0	0	0	0	0	0	0	0	0	0	0	0	18.732782369146	1	61.0513347022587	0	0	0	0	0	0	0	0	0	2	1
2941	-1.01613195018934	-1.09015027576565	0.332940097645626	-0.734953066169769	-0.599570938910676	-0.638734316480256	0	0	0	1	0	1	0	1	0	0	1	3	3	3	5	0	0	0	0	0	0	0	0	0	0	0	0	0	0	24.8015873015873	1	45.0376454483231	0	0	1	0	0	0	0	0	0	2	2
2951	-2.64852818503211	-1.09015027576565	2.75866390206477	-0.13264764168599	-0.599570938910676	-0.638734316480256	0	0	0	0	0	0	0	0	0	1	1	3	3	3	4	0	0	0	0	0	0	0	0	0	0	0	0	0	0	24.092970521542	1	36.0328542094456	0	0	0	0	0	0	0	0	0	1	1
2961	-3.94846987984876	-1.09015027576565	-0.0175223295627631	-1.78372858053427	-0.599570938910676	0.199297332094525	0	1	0	0	0	1	0	0	0	0	1	3	3	3	4	0	0	0	0	0	0	0	0	0	0	0	0	0	0	22.7833088854905	1	38.0369609856263	0	0	0	0	0	0	0	0	0	2	1
2971	-1.13019756457057	-1.09015027576565	1.88076075779079	5.37849669649096	-0.599570938910676	-0.433661735724842	2	2	0	0	0	0	0	0	0	0	1	3	3	3	5	0	0	0	0	0	0	0	0	0	0	0	0	0	0	22.6473769605192	1	66.0369609856263	0	0	0	1	0	0	0	0	0	2	1
2981	-2.39160060188392	0.958956110109624	-1.20113887464589	-1.78372858053427	-0.599570938910676	-0.161678259197845	0	1	0	0	0	0	0	0	0	1	1	8	2	1	5	0	0	0	0	0	0	0	0	0	0	0	0	0	0	18.75	1	71.0828199863108	0	0	0	0	0	0	0	0	1	2	1
2991	-0.808614539813111	-1.09015027576565	-1.03926042404002	-1.29285458780188	-0.599570938910676	-0.638734316480256	0	0	0	0	0	1	0	1	0	1	1	3	3	3	5	0	0	0	0	0	0	0	0	0	0	0	0	0	0	21.0771952275208	1	37.0814510609172	0	0	0	0	0	0	0	0	0	2	1
3001	-2.56694553912252	-1.09015027576565	-2.32244176326012	-1.78372858053427	-0.599570938910676	-0.638734316480256	0	0	1	1	0	0	0	1	0	0	1	3	3	3	5	0	0	0	0	0	0	0	0	0	0	0	0	0	1	24.7554643159039	1	57.07871321013	0	0	0	1	0	0	0	0	0	1	1
3011	-0.144505063661218	-1.09015027576565	-1.2260006412447	-0.690549163318103	-0.599570938910676	-0.638734316480256	1	1	1	1	0	0	0	1	0	1	1	7	3	1	2	0	1	1	0	1	0	0	0	0	0	0	0	0	0	44.4619742550827	3	50.072553045859	0	0	1	1	0	0	0	0	0	2	1
3021	-3.67660886021722	-1.09015027576565	-0.634871959434595	-1.22582705890216	-0.599570938910676	-0.638734316480256	0	2	0	0	0	0	1	0	0	0	1	3	2	3	4	0	0	0	0	0	0	0	0	0	0	0	0	0	0	21.7079233920381	1	40.0355920602327	0	0	0	0	0	0	0	0	0	2	1
3031	-4.60244863447235	-1.09015027576565	3.06222616767865	-1.78372858053427	1.76642560736571	-0.638734316480256	0	1	0	0	0	0	0	1	0	0	3	8	3	3	5	0	0	0	0	0	0	0	0	0	0	0	0	0	1	24.609375	1	72.0355920602327	0	0	1	0	0	0	0	0	0	1	1
3041	-3.37367653559101	-1.09015027576565	-0.535687240054353	-0.667925537270043	0.232447836091874	-0.638734316480256	3	1	1	0	0	1	0	2	0	0	1	3	3	2	4	0	0	0	0	0	0	0	0	0	0	0	0	0	0	32.660763536072	3	45.0513347022587	0	0	0	0	0	0	0	0	0	1	1
3051	-5.05811164966474	-1.09015027576565	-2.58825785553454	-1.78372858053427	-0.599570938910676	-0.638734316480256	1	0	0	0	0	1	0	0	0	0	1	4	1	2	6	1	0	0	0	0	0	0	0	0	0	0	0	0	0	30.0408163265306	3	48.0848733744011	0	0	0	0	0	0	0	0	0	2	1
3061	-1.70994598394247	-1.09015027576565	4.5863298798763	-0.13264764168599	0.232447836091874	-0.274643049964038	0	1	1	0	0	0	0	0	1	0	1	8	NA	3	5	0	1	1	0	0	0	0	0	0	0	0	0	0	0	26.8135904499541	2	69.0294318959617	0	0	0	0	0	0	0	0	0	1	1
3071	-2.45709518781309	-1.09015027576565	0.605391540503594	-1.78372858053427	-0.599570938910676	-0.638734316480256	2	0	0	0	0	2	0	1	0	1	1	3	3	2	6	0	0	0	0	0	0	0	0	0	0	0	0	0	0	22.1526465028355	1	54.0862422997947	0	0	0	0	0	0	0	0	0	1	1
3081	-4.00206463751535	-1.09015027576565	-2.31580641267657	-0.13264764168599	-0.599570938910676	-0.638734316480256	1	0	0	0	0	0	0	0	0	0	1	3	3	3	5	0	1	1	0	0	0	0	0	0	0	0	0	0	0	20.338326446281	1	53.0759753593429	0	0	0	0	0	0	0	0	0	2	3
3091	-0.841299366647168	-1.09015027576565	1.70569635099626	-1.22582705890216	-0.599570938910676	-0.479715630719453	1	0	0	0	0	1	0	0	0	0	1	3	2	2	5	0	0	0	0	0	0	0	0	0	0	0	0	0	0	25.9454839595861	2	37.0294318959617	0	0	1	0	0	0	0	0	0	3	1
3101	-3.34950418953286	-1.09015027576565	-1.81382136624255	-0.13264764168599	-0.599570938910676	-0.638734316480256	0	0	0	0	0	0	0	0	0	0	1	3	1	2	2	1	1	1	0	0	0	0	0	0	0	0	0	0	0	35.9183673469388	3	60.0301163586585	0	0	0	0	0	0	0	0	0	2	1
3111	-0.773986036762782	-1.09015027576565	-1.36188609644783	0.358226351046397	-0.599570938910676	-0.274643049964038	0	0	1	2	0	0	0	2	0	0	1	3	2	2	4	0	0	0	0	0	0	0	0	0	0	0	0	0	1	29.0657439446367	2	46.0506502395619	0	0	1	1	0	0	0	0	0	2	1
3121	-4.60244863447235	-1.09015027576565	-2.58825785553454	-1.78372858053427	-0.599570938910676	-0.638734316480256	0	0	0	0	0	2	0	0	0	0	1	3	3	1	6	0	0	0	0	0	0	0	0	0	0	0	0	0	0	22.2309871275413	1	42.0177960301164	0	0	0	0	0	0	0	0	0	2	1
3131	-5.05811164966474	-1.09015027576565	-2.58825785553454	-1.78372858053427	-0.599570938910676	-0.638734316480256	0	0	0	0	0	0	0	0	0	0	1	3	1	2	4	0	0	0	0	0	0	0	0	0	0	0	0	0	0	25.2493372048984	2	52.0301163586585	0	0	0	0	0	0	0	0	0	1	1
3141	-2.26451378998934	-1.09015027576565	3.49770763299909	-0.13264764168599	-0.599570938910676	-0.433661735724842	0	1	0	0	0	0	1	1	0	0	1	8	2	3	5	0	0	0	0	0	0	0	0	0	0	0	0	0	0	24.7251829329413	1	64.0355920602327	0	0	0	1	0	0	0	0	0	2	1
3151	-1.66492305920737	-1.09015027576565	0.615890579564382	-1.78372858053427	-0.599570938910676	-0.479715630719453	0	0	1	1	0	0	0	1	0	0	1	3	2	1	4	0	0	0	0	0	0	0	0	0	0	0	0	0	0	33.531473860692	3	49.0841889117043	0	0	0	0	0	0	0	0	0	1	1
3161	-2.83796528435746	-1.09015027576565	-2.58825785553454	-0.13264764168599	-0.599570938910676	-0.638734316480256	0	1	0	0	0	0	0	0	0	0	2	8	1	1	2	0	0	0	0	0	0	0	0	0	0	0	0	0	0	24.034609838167	1	74.0506502395619	0	0	0	1	0	0	0	0	0	1	1
3171	-5.05811164966474	-1.09015027576565	-2.58825785553454	-1.78372858053427	-0.599570938910676	-0.638734316480256	0	2	0	0	0	0	0	1	0	0	1	3	2	2	4	0	0	0	0	0	0	0	0	0	0	0	0	0	0	23.9389897746315	1	42.0123203285421	0	0	0	0	0	0	0	0	0	1	1
3181	-4.60244863447235	-1.09015027576565	-1.44559093742495	-1.78372858053427	-0.599570938910676	-0.638734316480256	1	2	0	0	0	0	0	0	0	0	4	3	3	3	4	0	0	0	0	0	0	0	0	0	0	0	0	0	0	35.4924578527063	3	53.927446954141	0	0	0	0	0	0	0	0	0	1	1
3191	-1.90079778308644	-1.09015027576565	1.49053169462794	-1.78372858053427	-0.599570938910676	0.676353389376936	0	0	0	0	0	0	0	0	0	0	4	3	3	3	4	0	1	1	0	0	0	0	0	0	0	0	0	0	0	35.15625	3	50.8035592060233	0	0	0	0	0	0	0	0	0	1	1
320	2.41203124063668	0.0703794967393133	1.07614713034635	-0.690549163318103	-0.599570938910676	0.358316017855328	0	0	0	0	0	0	0	0	0	0	3	7	2	3	4	0	0	0	0	0	0	0	0	0	0	0	0	0	0	30.8112461048283	3	49.0540725530459	0	0	0	0	0	0	0	0	0	3	NA
3211	-1.01599973442211	-1.09015027576565	0.472277747406778	-1.78372858053427	-0.599570938910676	-0.433661735724842	0	0	0	0	0	0	0	0	0	0	1	3	3	1	5	0	0	0	0	0	0	0	0	0	0	0	0	0	0	23.0300453514739	1	53.0239561943874	0	0	0	0	0	0	0	0	0	1	1
3221	-0.610294353699081	-1.09015027576565	-0.122387873939788	-0.13264764168599	-0.599570938910676	-0.479715630719453	2	1	1	1	0	0	0	2	0	0	4	3	3	3	2	0	0	0	0	0	0	0	0	0	0	0	0	0	0	22.3214285714286	1	47.0417522245038	0	0	0	1	0	0	0	0	0	2	1
3231	-4.00064633087424	-1.09015027576565	-0.530640027022448	-0.734953066169769	-0.599570938910676	-0.638734316480256	0	0	0	0	0	1	0	0	0	0	1	3	2	3	6	0	0	0	0	0	0	0	0	0	0	0	0	0	0	23.5078053259871	1	48.0547570157426	0	0	0	0	0	1	0	0	1	3	1
3241	-4.17519097918585	-1.09015027576565	-1.84997940203037	-1.29285458780188	-0.599570938910676	-0.638734316480256	0	1	0	0	0	0	0	2	0	0	1	3	1	1	2	0	0	0	0	0	0	0	0	0	0	0	0	0	1	25.5937370619895	2	51.0527036276523	0	0	0	0	0	0	0	0	0	3	1
3251	-2.68003340385584	-1.09015027576565	2.42671596194554	-1.29285458780188	-0.599570938910676	-0.638734316480256	0	0	1	0	0	0	0	0	0	0	4	3	2	1	2	0	0	0	0	0	0	0	0	0	0	0	0	0	0	25.2173585757838	2	53.0102669404517	0	0	0	0	0	0	0	1	0	2	1
3261	-4.829570988748	-1.09015027576565	-0.398703005274995	-1.78372858053427	-0.599570938910676	-0.638734316480256	1	2	0	0	0	0	0	1	0	0	1	3	3	2	NA	0	0	0	0	0	0	0	0	0	0	0	0	0	0	24.6913580246914	1	53.0102669404517	0	0	0	0	0	0	0	0	0	3	1
3271	0.989434158905528	-1.09015027576565	0.510141620451488	-1.78372858053427	1.06446661109442	-0.479715630719453	1	0	1	1	0	0	0	1	0	0	1	3	3	3	4	0	0	0	0	0	0	0	0	0	0	0	0	0	0	24.2122933884298	1	51.0143737166324	0	0	0	0	0	0	0	0	0	3	3
3281	-4.60103032783125	-1.09015027576565	-2.0433549698186	-1.78372858053427	-0.599570938910676	-0.638734316480256	0	0	0	0	0	0	0	0	0	0	1	3	2	1	5	0	0	0	0	0	0	0	0	0	0	0	0	0	0	21.7554685336814	1	50.0068446269678	0	0	0	0	0	0	0	0	0	1	1
3291	-4.30681652372121	-1.09015027576565	-2.32244176326012	-1.78372858053427	-0.599570938910676	-0.638734316480256	0	0	1	0	0	0	0	1	0	0	1	3	2	3	4	0	0	0	0	0	0	0	0	0	0	0	0	0	0	24.092970521542	1	47.0198494182067	0	0	0	0	0	0	0	0	0	3	1
3301	2.59368792469887	-1.09015027576565	3.46488897700915	0.313822448194731	1.06446661109442	2.12960278021796	0	0	0	0	0	0	0	1	0	1	1	3	2	2	2	0	0	0	0	0	0	0	0	0	0	0	0	0	0	31.25	3	47.0171115674196	0	0	0	0	0	0	0	0	0	3	1
3311	11.0317172295852	6.3750008835482	8.19403716625385	5.98080212097474	1.41251234869794	0.307950586614552	0	0	0	0	0	1	0	0	0	0	1	3	3	3	5	0	0	0	0	0	0	0	0	0	0	0	1	1	0	26.4235698242833	2	56.0164271047228	0	0	1	1	1	0	0	0	0	3	1
3321	0.507640845667928	-0.205260648836858	2.42869621299883	-1.78372858053427	0.232447836091874	0.835372075137739	0	0	0	0	0	0	0	0	1	0	1	3	2	3	5	0	0	0	0	0	0	0	0	0	0	0	0	0	0	24.2424242424242	1	48.0191649555099	0	0	0	0	0	0	0	0	0	2	1
3331	-0.157825065539861	-1.09015027576565	2.88062566371836	-0.13264764168599	-0.599570938910676	0.202413007318373	0	2	0	0	0	0	0	2	0	0	1	1	1	3	3	0	1	1	0	0	0	0	0	0	0	0	0	0	0	36.7634186478065	3	51.0171115674196	0	0	1	0	0	0	0	0	0	2	1
3341	-5.05811164966474	-1.09015027576565	-2.58825785553454	-1.78372858053427	-0.599570938910676	-0.638734316480256	0	1	0	0	0	0	0	0	0	0	1	3	2	2	4	0	0	0	0	0	0	0	0	0	0	0	0	0	0	22.77318640955	1	53.0184804928131	0	1	0	0	0	0	0	0	0	3	1
3351	-4.00064633087424	-1.09015027576565	-0.628236608851045	-0.13264764168599	-0.599570938910676	-0.638734316480256	0	0	1	0	1	1	0	1	0	0	1	3	2	1	4	0	0	0	0	0	0	0	0	0	0	0	0	0	0	22.189349112426	1	54.009582477755	0	0	0	0	0	0	0	0	0	2	1
3361	-3.38004946252264	-1.09015027576565	1.52966471861752	-1.78372858053427	-0.599570938910676	-0.274643049964038	0	0	0	1	0	0	0	1	0	0	1	3	2	3	5	0	0	0	0	0	0	0	0	0	0	0	0	0	0	21.9363474122546	1	NA	0	0	0	0	0	0	0	0	0	3	1
3371	-0.817608641426718	-1.09015027576565	-0.441496391646362	2.67864024327818	-0.599570938910676	-0.638734316480256	0	0	0	0	0	0	0	0	0	0	1	3	3	3	4	0	0	0	0	0	0	0	0	0	0	0	0	0	0	24.21875	1	59.0198494182067	0	0	0	0	0	0	0	0	0	1	1
3381	-3.16888549722668	-1.09015027576565	-2.31580641267657	-0.690549163318103	-0.599570938910676	-0.638734316480256	0	2	0	0	0	0	0	0	0	0	1	3	3	3	5	0	0	0	0	0	0	0	0	0	0	0	0	0	0	NA	NA	55.0225872689938	0	0	0	0	0	0	0	0	0	1	1
3391	-1.69618038172651	-1.09015027576565	-1.91728802122455	-0.734953066169769	-0.599570938910676	-0.433661735724842	0	1	0	0	0	0	1	1	0	0	1	8	3	3	6	0	0	0	0	0	0	0	0	0	1	0	0	0	0	23.8751147842057	1	71.0280629705681	0	0	1	1	0	0	1	0	0	2	1
3401	-3.66218488110598	-1.09015027576565	-1.90015363158021	-0.734953066169769	-0.599570938910676	-0.274643049964038	0	0	0	0	0	0	0	0	0	0	2	8	1	3	4	0	1	1	0	1	1	0	0	0	0	0	0	0	0	20.9643605870021	1	76.6872005475702	0	0	0	0	0	0	0	0	0	1	1
3411	-5.05811164966474	-1.09015027576565	-0.671154448132964	-1.78372858053427	-0.599570938910676	-0.638734316480256	0	2	0	0	0	0	0	0	0	0	4	8	3	3	1	0	0	0	0	0	0	0	0	0	0	0	0	0	0	NA	NA	78.0506502395619	0	0	0	0	0	0	0	0	0	1	1
3421	-2.16445980993384	-1.09015027576565	-2.58825785553454	-1.22582705890216	-0.599570938910676	-0.638734316480256	0	0	1	0	0	1	0	1	0	1	1	3	3	3	1	0	0	0	0	0	0	0	0	0	0	0	0	0	0	25.390625	2	66.6995208761122	0	0	0	1	0	0	0	0	0	2	1
3431	-2.78321976578499	-1.09015027576565	-0.388203966214208	-1.78372858053427	-0.599570938910676	-0.479715630719453	0	2	0	0	0	0	0	0	0	0	4	8	2	3	5	0	0	0	0	0	0	0	0	0	0	0	0	0	0	NA	NA	73.6974674880219	0	0	0	0	1	0	0	0	0	1	1
3441	-2.01599104048348	-1.09015027576565	3.07948501023354	-0.0656201127862641	0.232447836091874	-0.479715630719453	1	0	0	0	0	0	0	0	1	0	2	8	1	3	5	0	0	0	0	0	0	0	0	0	0	0	0	0	0	31.25	3	79.0527036276523	0	0	0	1	1	0	0	0	0	1	1
[truncated: 23 more columns]
