# Supplementary material for: Intake of citrus fruits and vegetables and the intensity of defecation urgency syndrome among gynecological cancer survivors
Source: PLoS One. 2019 Jan 2;14(1):e0208115. doi: 10.1371/journal.pone.0208115 (PMC6314594; doi:10.1371/journal.pone.0208115)
Supplement: S2 Dataset — (TXT) [file pone.0208115.s003.txt]

Urgency syndrome	Leakage syndrome	Constipation	Excessive gas discharge	Excessive mucus discharge	Blood discharge	noChildren	noHeavyChildren	noFastDeliveries	noSlowDeliveries	noVacuumDeliveries	noForecepsDeliveries	noCaesarianDeliveries	noBreechDeliveries	noPerineumCutDeliveries	sphincterDamage	perineumDamage	maritalStatus	educationLevel	employmentStatus	placeOfResidency	exercise	diabetes	chd	hypertension	cardiacInfarction	anginaPectoris	heartFailure	crohnsDisease	ulcerativeColitits	bowelDisease	IBS	gluteinIntolerance	lactoseIntolerance	intolerance	haemorrhoids	BMIcont.	BMIgrp.	age	prolapse	neurologicalDisease	psychologicalDisorder	jointDisorder	rheumatism	kidneyDisease	lungDisease	thrombosis	osteoporosis	smoking	snus
1	-3.97365927760947	-1.09015027576565	-2.58825785553454	-1.22582705890216	-0.599570938910676	-0.638734316480256	0	0	0	0	0	0	0	0	0	0	0	4	3	8	2	4	0	1	1	1	0	1	0	0	0	0	0	0	0	0	26.8923231381548	2	77.8535249828884	0	0	1	1	0	0	0	0	0	2
2	10.6745147384813	6.7815335843417	-0.25432489568724	0.469657782797789	-0.599570938910676	7.48411696797312	2	0	1	0	0	0	0	0	0	0	0	1	2	8	2	5	0	NA	NA	NA	NA	NA	0	0	0	0	0	0	0	1	27.6887781337764	2	74.0177960301164	0	NA	NA	NA	NA	NA	NA	NA	NA	1
3	1.69236861693904	1.58896443808178	-0.409567995709561	-1.78372858053427	-0.599570938910676	-0.00265957343704144	2	0	0	1	1	0	1	0	0	0	0	2	2	8	2	2	1	1	1	0	0	0	0	0	0	0	0	0	0	0	21.2084487534626	1	69.0650239561944	0	0	0	1	0	0	0	1	0	2
4	-0.764855158156719	-1.09015027576565	-2.32244176326012	-1.78372858053427	-0.599570938910676	-0.638734316480256	2	1	0	0	0	0	0	0	1	0	1	2	1	8	2	4	0	1	1	0	0	0	0	0	0	0	0	0	0	0	31.9559228650138	3	75.9069130732375	0	0	0	1	0	0	0	0	0	1
5	-1.62408623321739	-0.201573662395336	-1.07554291273838	-0.13264764168599	-0.599570938910676	-0.638734316480256	3	0	0	0	0	0	0	0	0	0	1	2	1	8	3	5	0	1	1	0	1	0	0	0	0	0	0	0	0	0	31.2314098750744	3	77.8699520876112	0	0	0	1	0	0	0	0	0	2
6	4.30341087297993	2.2841620846807	8.08543655694675	-0.13264764168599	1.41251234869794	8.32051338996973	2	0	0	1	0	0	0	0	1	0	1	3	3	7	3	4	0	0	0	0	0	0	0	0	0	1	0	0	0	0	22.77318640955	1	51.2525667351129	0	0	1	1	0	0	0	0	0	2
7	-0.66169772604354	-1.09015027576565	-1.22213695276746	-1.29285458780188	-0.599570938910676	-0.479715630719453	6	0	NA	NA	NA	NA	NA	NA	NA	NA	NA	NA	1	8	2	6	0	0	0	0	0	0	0	0	0	0	0	0	0	NA	27.0051309748852	2	65.5633127994524	0	0	1	1	0	0	0	0	0	3
8	2.01411487474371	0.8693209584218	-1.54641713641649	4.26269365322674	2.59257686130401	-0.109621786366291	0	0	0	0	0	0	0	0	0	0	0	2	2	8	2	5	0	0	0	0	0	0	0	0	0	0	0	0	0	0	21.3039485766759	1	69.9028062970568	0	0	1	0	0	0	0	0	0	1
9	2.15395289690595	4.28275776052764	4.88393688354705	6.47167611370713	-0.599570938910676	-0.161678259197845	0	0	0	0	0	0	0	0	0	0	0	1	1	3	3	4	0	0	0	0	0	0	0	0	0	0	0	0	0	0	23.8086901719128	1	55.9616700889801	0	0	0	1	0	0	0	0	0	2
10	-3.03126349107654	-1.09015027576565	-2.58825785553454	-1.78372858053427	-0.599570938910676	-0.638734316480256	0	0	0	0	0	0	0	0	0	0	0	1	1	8	3	1	0	0	0	0	0	0	0	0	0	0	0	0	0	0	NA	NA	68.413415468857	0	0	0	0	1	0	1	0	0	2
11	0.634604845613799	-1.09015027576565	0.15006356891818	-1.22582705890216	-0.599570938910676	-0.479715630719453	3	2	2	0	0	0	0	0	0	0	0	1	3	8	1	5	0	1	1	0	0	0	0	0	0	0	0	0	0	0	27.7551020408163	2	63.750855578371	0	0	0	0	0	0	0	0	0	3
12	-4.31229686392332	-1.09015027576565	-1.71727710285277	-1.78372858053427	-0.599570938910676	-0.433661735724842	3	2	0	1	0	0	0	0	0	0	1	2	2	8	2	4	0	0	0	0	0	1	0	0	0	0	0	0	0	0	26.4462809917355	2	78.8911704312115	0	0	0	1	0	0	1	1	0	2
13	-1.27547520655571	-1.09015027576565	2.82010244810555	0.291198822146671	-0.599570938910676	-0.638734316480256	0	0	0	0	0	0	0	0	0	0	0	4	2	3	3	4	0	0	0	0	0	0	0	0	0	0	0	0	0	0	20.703125	1	53.5085557837098	0	0	0	0	0	0	0	0	0	1
14	2.2172530571564	0.514382830823124	-2.03790314378972	-1.78372858053427	0.232447836091874	-0.479715630719453	0	0	0	0	0	0	0	0	0	1	0	1	3	8	3	5	0	0	0	0	0	0	0	0	0	0	0	0	0	0	17.7154195011338	0	71.8329911019849	0	0	0	1	0	0	0	0	0	1
15	0.997651198882122	-1.09015027576565	-1.50508743468622	5.26706526473957	-0.599570938910676	-0.638734316480256	2	0	2	0	0	0	0	0	0	0	1	1	2	3	3	5	0	0	0	0	0	0	0	0	0	0	0	0	0	0	21.7994451050337	1	48.4435318275154	0	0	0	0	0	0	0	0	0	2
16	-4.60244863447235	-1.09015027576565	-2.58825785553454	-1.78372858053427	-0.599570938910676	-0.638734316480256	2	1	1	0	0	0	0	0	0	0	0	1	2	8	3	1	0	1	1	1	1	1	0	0	0	0	0	0	0	0	NA	NA	76.0684462696783	0	0	0	0	0	0	0	1	0	1
17	-4.17701054076551	-1.09015027576565	-2.12243084488834	-1.78372858053427	-0.599570938910676	-0.638734316480256	1	0	0	0	0	0	0	0	0	0	0	1	2	8	2	2	0	1	1	0	0	0	0	0	0	0	0	0	0	0	25.78125	2	77.0075290896646	0	0	0	1	0	0	0	0	0	1
18	-5.05811164966474	-1.09015027576565	-2.58825785553454	-1.78372858053427	-0.599570938910676	-0.638734316480256	4	1	1	1	0	0	0	0	0	NA	NA	4	1	8	2	NA	0	1	1	0	1	1	NA	NA	NA	NA	NA	NA	NA	NA	NA	NA	75.668720054757	NA	0	0	0	0	0	1	0	1	NA
19	-0.100249599902016	0.877770689261189	-2.58825785553454	-0.13264764168599	-0.599570938910676	-0.278746021335625	3	0	2	0	0	0	0	0	0	0	0	1	1	8	1	2	0	1	1	0	0	0	0	0	0	0	0	0	0	0	26.2335558041742	2	74.4503764544832	0	0	0	0	0	0	0	0	0	1
20	2.36287252203297	-0.201573662395336	-2.32244176326012	-1.78372858053427	-0.599570938910676	-0.638734316480256	2	0	2	0	0	0	0	0	0	0	0	1	2	8	2	4	0	0	0	0	0	0	0	0	0	0	0	0	0	0	21.875	1	73.6071184120465	0	0	0	0	0	0	0	0	0	1
21	8.00510362996414	2.11891593741189	1.7509080597743	-1.78372858053427	3.42459563630656	-0.109621786366291	4	0	0	0	0	0	0	0	0	0	0	2	1	8	2	4	0	1	1	0	0	0	NA	0	NA	0	1	1	1	0	25.2993759487266	2	72.0164271047228	0	0	0	0	0	0	0	0	0	3
22	6.35391191657683	0.514382830823124	-0.91844401457332	4.06245441577201	1.41251234869794	2.95309038744034	3	0	2	0	0	0	0	0	0	0	0	1	1	8	2	6	0	0	0	0	0	0	0	0	0	0	0	0	0	NA	26.5643447461629	2	70.8856947296372	0	0	0	1	1	0	0	0	0	2
23	-1.31786986913118	-1.09015027576565	6.41814030874911	4.50818014277758	-0.599570938910676	-0.638734316480256	1	0	0	0	0	0	0	0	0	0	0	2	2	8	3	2	0	0	0	0	0	0	0	0	0	0	0	0	0	NA	33.346480691312	3	68.8733744010951	0	0	0	0	0	0	0	1	0	2
24	-4.60244863447235	-1.09015027576565	-2.58825785553454	-1.78372858053427	-0.599570938910676	-0.638734316480256	1	1	0	1	0	0	0	0	0	0	0	1	1	8	2	4	0	1	1	0	0	0	0	0	0	0	0	0	0	0	31.2487638938333	3	68.6187542778919	0	0	0	1	1	0	0	0	0	3
25	9.37554140233191	5.70218923268517	4.91542146562912	3.95027862114547	-0.599570938910676	0.759267940475245	2	0	2	0	0	0	0	0	0	0	0	4	2	8	2	6	0	1	1	1	1	0	0	0	0	0	0	0	0	0	25.8166302126286	2	67.9890485968515	0	0	0	0	0	0	0	1	0	3
26	4.58295343583963	1.94629581726004	-1.17818670759889	-0.13264764168599	0.232447836091874	-0.638734316480256	1	0	1	0	0	0	0	0	0	1	0	4	2	8	3	5	0	0	0	0	0	0	0	0	0	0	0	0	0	1	20.5191340925413	1	66.9075975359343	0	0	0	0	0	0	0	0	0	3
27	-2.51243871472038	-1.09015027576565	0.606038184098394	0.358226351046397	1.41251234869794	0.827944863667725	2	0	2	0	0	0	0	0	0	0	1	1	2	8	2	6	0	0	0	0	0	0	0	0	0	0	0	0	0	0	22.5710475017954	1	66.5297741273101	0	0	0	0	0	0	0	0	0	2
28	0.0867563115215899	-1.09015027576565	-2.58825785553454	-0.734953066169769	-0.599570938910676	-0.638734316480256	2	0	0	1	0	0	0	0	0	0	1	1	2	4	2	5	0	1	1	0	0	0	0	0	0	0	0	0	0	0	27.0992510068125	2	63.8275154004107	0	0	0	0	0	0	0	0	0	1
29	0.874814595162225	0.514382830823124	-1.23381951638292	-0.13264764168599	1.41251234869794	-0.21515936566247	2	0	0	0	0	0	0	1	0	0	0	1	2	7	1	6	0	0	0	0	0	0	0	0	0	0	1	0	1	0	23.7386621315193	1	61.0321697467488	0	0	0	1	0	0	0	1	1	2
30	-4.07827586280447	-1.09015027576565	-2.04999032040215	-1.78372858053427	-0.599570938910676	-0.638734316480256	0	0	0	0	0	0	0	0	0	0	0	4	3	7	2	1	0	1	1	0	0	0	0	0	0	0	0	0	0	NA	NA	NA	59.9014373716632	0	0	0	1	0	0	0	0	0	2
31	0.32723948393384	-0.374193782547187	-1.31675907992989	-0.13264764168599	0.232447836091874	-0.638734316480256	0	0	0	0	0	0	0	0	0	0	0	4	3	3	3	6	0	0	0	0	0	0	0	0	0	0	0	0	0	0	24.092970521542	1	58.8829568788501	0	0	0	0	0	0	0	0	0	1
32	-5.05811164966474	-1.09015027576565	-2.58825785553454	-1.78372858053427	-0.599570938910676	-0.638734316480256	0	0	0	0	0	0	0	0	0	0	0	1	3	3	2	6	0	0	0	0	0	0	0	0	0	0	0	0	0	0	21.9898923652637	1	57.4264202600958	0	0	0	0	0	0	0	0	0	1
33	5.52086014234358	-1.09015027576565	-1.66880964468992	-0.13264764168599	-0.599570938910676	2.52951543662255	0	0	0	0	0	0	0	0	0	0	0	4	2	3	3	5	1	0	0	0	0	0	0	0	0	0	0	0	0	0	26.0275824770146	2	51.5509924709103	0	0	0	0	0	0	0	0	0	2
34	2.53652730437751	-1.09015027576565	3.28254879570598	-1.78372858053427	0.232447836091874	1.71945761870713	2	0	1	0	0	1	0	0	0	0	0	4	2	3	2	5	0	0	0	0	0	0	0	0	0	0	0	0	0	0	28.3848021613488	2	51.0198494182067	0	0	0	0	0	0	0	0	0	2
36	0.503220206310831	-1.09015027576565	2.12521282056985	-0.734953066169769	-0.599570938910676	0.0433943215575691	1	NA	0	0	0	0	0	0	0	0	0	1	1	8	3	5	0	1	1	0	0	0	0	0	0	0	0	0	0	0	21.8299521999323	1	68.5201916495551	0	0	0	0	0	0	0	0	0	1
37	2.05045453203228	0.514382830823124	-1.54800527396814	-0.734953066169769	-0.599570938910676	-0.638734316480256	0	0	0	0	0	0	0	0	0	0	0	1	3	8	3	3	0	1	1	0	0	0	0	0	0	0	0	0	0	0	18.0259573786252	0	76.1423682409309	0	0	0	0	1	0	0	0	1	1
38	-2.00598262569461	-0.201573662395336	3.05519824284304	-0.690549163318103	-0.599570938910676	1.03732898066931	0	0	0	0	0	0	0	0	0	0	0	1	2	NA	1	6	0	0	0	0	0	0	0	0	0	0	0	0	0	0	23.5330427066857	1	41.6180698151951	0	0	0	0	0	0	0	0	0	1
39	-1.31279902094421	-1.09015027576565	-2.12243084488834	-0.623521634418377	-0.599570938910676	-0.638734316480256	2	2	0	0	0	0	0	0	0	0	1	1	1	8	2	5	0	0	0	0	0	0	0	0	0	0	0	0	0	0	29.4107349182452	2	73.4264202600958	0	0	0	0	0	0	1	0	0	1
40	-1.27829706924859	-1.09015027576565	-2.05503753343406	-1.22582705890216	0.232447836091874	-0.638734316480256	2	0	1	0	0	0	0	0	1	0	1	1	3	3	3	4	0	0	0	0	0	0	0	0	0	0	0	0	0	0	21.5645449137418	1	62.0068446269678	0	0	0	0	0	0	0	0	1	1
41	12.1887098040891	6.09936073797203	6.27588144041346	6.47167611370713	2.94649011997178	0.513023167369966	0	0	0	0	0	0	0	0	0	0	0	1	2	8	3	4	0	0	0	0	0	0	0	0	0	0	0	1	1	1	22.6002629848784	1	65.3442847364819	0	0	0	1	1	1	0	0	1	1
43	-3.70643252676421	-1.09015027576565	-0.907323402292563	-0.13264764168599	-0.599570938910676	-0.638734316480256	2	0	1	1	0	0	0	0	2	1	0	1	3	3	3	6	0	0	0	0	0	0	0	0	0	0	0	0	0	0	24.609375	1	59.2306639288159	0	0	0	0	0	0	0	0	0	3
44	-3.38696918090152	-0.374193782547187	-2.58825785553454	-1.22582705890216	-0.599570938910676	-0.638734316480256	3	0	2	0	0	0	0	0	1	0	0	1	2	8	3	1	0	0	0	0	0	0	0	0	0	0	0	0	0	0	18.9745319615449	1	66.8035592060233	0	1	0	0	0	0	0	0	0	2
45	1.19615195984958	-1.09015027576565	-2.31580641267657	6.47167611370713	-0.599570938910676	-0.638734316480256	0	0	0	0	0	0	0	0	0	0	0	1	1	3	2	4	0	0	0	0	0	0	0	0	0	0	0	0	0	0	23.3066800530675	1	57.6728268309377	0	0	0	1	0	0	0	0	0	1
46	-2.36490302574913	-1.09015027576565	-0.816983210731889	2.79007167502957	-0.599570938910676	-0.274643049964038	3	0	0	2	0	0	0	0	0	0	0	1	2	8	1	6	0	1	1	0	0	0	0	0	0	0	0	0	0	0	23.1246703720232	1	70.4339493497604	0	0	0	0	0	0	0	0	1	2
47	-4.829570988748	-1.09015027576565	-2.31580641267657	-1.78372858053427	-0.599570938910676	-0.638734316480256	2	0	1	0	0	0	0	0	0	0	0	1	3	3	3	3	0	1	1	0	0	0	0	0	0	1	0	0	0	0	27.4348422496571	2	63.1238877481177	0	0	0	1	0	0	0	0	0	2
48	14.1985085545343	6.23470638209411	-0.579003873258048	6.47167611370713	-0.599570938910676	7.0831650453532	3	2	1	2	0	0	0	0	0	0	0	1	1	8	3	5	0	0	0	0	0	0	0	0	0	0	0	0	0	0	34.8501842653421	3	78.2094455852156	0	0	0	0	0	0	0	1	0	2
49	3.18143277543079	0.873007944863321	4.49764419955685	-0.13264764168599	-0.599570938910676	-0.115624364203235	4	3	1	1	0	0	0	0	2	0	0	1	2	8	3	4	0	NA	NA	NA	NA	NA	0	0	0	0	0	0	0	0	28.7639710716634	2	76.7310061601643	1	NA	NA	NA	NA	NA	NA	NA	NA	2
50	3.08257841322076	-0.374193782547187	-2.58825785553454	-1.78372858053427	-0.599570938910676	-0.638734316480256	0	0	0	0	0	0	0	0	0	0	0	2	2	8	3	1	0	1	1	0	0	0	1	0	1	0	0	0	0	0	17.908855357415	0	72.498288843258	0	1	0	0	0	0	0	1	1	2
51	0.336726698154843	-1.09015027576565	-2.58825785553454	-1.18142315605049	-0.599570938910676	-0.638734316480256	0	0	0	0	0	0	0	0	0	0	0	4	2	8	3	1	0	1	1	0	0	0	0	0	0	0	0	0	0	0	18.359375	0	66.9952087611225	0	0	1	0	0	0	0	0	0	3
52	1.54020637663891	1.59372718247965	0.0102538706234392	-0.13264764168599	3.07654989870304	3.15405999682417	3	2	0	0	0	0	0	0	1	1	1	2	2	3	2	2	0	0	0	0	0	0	0	0	0	0	0	0	0	0	27.0992510068125	2	58.5516769336071	0	0	0	0	0	0	0	0	0	1
53	1.75305742466757	0.514382830823124	1.99730211257796	-0.13264764168599	-0.599570938910676	2.52951543662255	2	0	0	1	1	1	0	0	2	0	1	4	2	3	3	5	0	0	0	0	0	0	0	0	0	0	0	0	0	0	24.5351239669421	1	60.5256673511294	0	0	0	1	0	0	0	0	0	3
54	-0.267748707096984	0.514382830823124	4.16209969941688	-0.13264764168599	1.41251234869794	-0.374178051423274	1	0	1	0	0	0	0	0	0	0	0	2	1	8	3	4	0	1	1	0	0	0	0	0	0	0	0	0	0	0	27.681660899654	2	74.6420260095825	0	0	0	0	0	0	0	0	0	1
55	-3.41628075621518	-1.09015027576565	-0.870400089074595	-0.13264764168599	-0.599570938910676	-0.433661735724842	0	0	0	0	0	0	0	0	0	0	0	4	3	3	3	4	0	0	0	0	0	0	0	NA	NA	0	0	0	0	0	16.015625	0	64.3121149897331	0	0	1	1	1	0	0	0	0	1
56	-0.945030026041613	-1.09015027576565	-2.30530737361579	-0.13264764168599	-0.599570938910676	-0.479715630719453	2	1	2	0	0	0	0	0	0	0	0	1	3	8	1	6	0	1	1	0	0	0	0	0	0	0	0	0	0	0	19.5716812826979	1	62.3052703627652	0	0	0	0	0	0	0	0	0	1
57	-2.08364852359547	-1.09015027576565	-1.54136992338459	-0.734953066169769	-0.599570938910676	-0.638734316480256	1	0	1	0	0	0	0	0	1	0	0	1	2	8	3	1	0	1	1	0	0	0	0	0	0	0	0	0	0	0	32.5963718820862	3	78.8035592060233	0	0	0	1	0	0	0	0	1	1
58	-2.26219365291665	-0.205260648836858	-2.31580641267657	-0.734953066169769	-0.599570938910676	-0.638734316480256	0	0	0	0	0	0	0	0	0	0	0	4	2	8	3	6	0	1	1	0	0	0	0	0	0	0	0	0	0	0	25.0995015956112	2	67.1403148528405	0	0	0	0	0	0	0	0	0	1
59	6.55276708169779	1.56820559146224	4.6697985093308	1.96490338704301	3.43046315737081	0.0433943215575691	1	0	0	1	0	0	0	0	0	0	0	4	2	8	3	5	0	0	0	0	0	0	0	0	0	0	0	0	0	0	30.8630068284403	3	65.4784394250513	0	1	1	0	0	0	0	0	0	1
60	9.80150086529934	1.94629581726004	-0.654243238381328	0.849100343778784	4.25661441130911	0.526452956676924	1	0	0	0	0	0	0	0	0	0	0	2	2	8	2	6	0	0	0	0	0	0	0	0	0	0	0	0	0	1	27.2392244832559	2	71.3264887063655	0	0	0	0	0	0	0	0	1	3
61	-1.22357410499933	0.700387824711471	2.75202855148122	-1.78372858053427	-0.599570938910676	-0.638734316480256	4	3	2	0	0	0	0	0	0	0	0	4	2	8	2	1	0	0	0	0	0	0	0	0	0	0	0	0	0	0	21.6712580348944	1	78.9733059548255	0	0	0	1	0	1	0	0	1	2
63	0.923666835793831	0.514382830823124	-2.58825785553454	-0.623521634418377	-0.599570938910676	-0.638734316480256	2	0	0	0	0	0	0	0	0	0	0	1	1	8	2	6	0	1	1	0	0	0	0	0	0	0	0	0	0	0	22.5827091723437	1	73.5112936344969	0	0	0	0	0	0	0	0	0	1
64	-4.23060529843209	-1.09015027576565	-2.58825785553454	-0.13264764168599	-0.599570938910676	-0.638734316480256	0	0	0	0	0	0	0	0	0	0	0	1	3	2	3	6	1	0	0	0	0	0	0	0	0	0	0	0	0	0	20.0288415318058	1	61.0759753593429	0	0	0	0	0	0	0	0	0	1
65	-3.47971142742712	-1.09015027576565	-1.78258609057609	-1.22582705890216	2.94649011997178	-0.374178051423274	3	1	2	0	0	0	0	0	0	0	0	1	2	8	3	4	0	1	1	0	0	0	0	0	0	0	0	0	0	0	29.7608376062247	2	68.9226557152635	1	0	0	0	0	0	0	0	0	1
66	-5.05811164966474	-1.09015027576565	-2.58825785553454	-1.78372858053427	-0.599570938910676	-0.638734316480256	2	0	0	0	0	0	0	0	0	0	0	4	2	3	2	6	0	0	0	0	0	0	0	0	0	0	0	0	0	1	27.0416441319632	2	60.8514715947981	0	0	0	0	0	0	0	0	0	1
67	-5.05811164966474	-1.09015027576565	-2.58825785553454	-1.78372858053427	-0.599570938910676	-0.638734316480256	4	0	2	2	0	0	0	0	0	0	0	1	2	8	1	4	0	1	1	0	0	0	0	0	0	0	0	0	0	0	32.7919447552178	3	66.9349760438056	0	0	0	0	0	0	0	0	0	1
69	-2.75159368881073	-1.09015027576565	2.24576156944545	-1.78372858053427	0.232447836091874	-0.433661735724842	2	0	2	0	0	0	0	0	0	0	0	2	3	3	3	2	0	0	0	0	0	0	0	0	0	0	0	0	0	1	26.346494034401	2	66.4832306639288	0	0	0	0	0	0	0	0	0	2
70	-1.20254741469623	-1.09015027576565	-0.398703005274995	-0.13264764168599	-0.599570938910676	-0.638734316480256	0	0	0	0	0	0	0	0	0	0	0	2	2	8	2	4	0	0	0	0	0	0	0	0	0	0	0	0	0	0	24.9134948096886	1	72.4024640657084	0	0	0	0	0	0	0	0	0	2
71	3.7461328628651	0.514382830823124	0.332940097645626	2.18776625054579	-0.599570938910676	-0.638734316480256	1	0	0	1	0	0	0	0	0	0	1	1	1	8	NA	4	0	0	0	0	0	0	0	0	0	0	0	0	0	0	38.9348025711662	3	63.8685831622177	0	0	0	0	0	0	0	0	0	2
72	-3.7045751971815	-1.09015027576565	-2.58825785553454	-1.78372858053427	-0.599570938910676	-0.638734316480256	2	1	2	0	0	0	0	1	0	0	0	1	2	3	2	1	0	0	0	0	0	0	0	0	0	0	0	0	0	0	28.1336565096953	2	38.17659137577	0	0	0	0	0	0	0	0	0	1
73	1.83453156513122	-1.09015027576565	0.296663428022457	-0.13264764168599	0.232447836091874	0.358316017855328	0	0	0	0	0	0	0	0	0	0	0	1	3	3	1	5	0	0	0	0	0	0	0	0	0	0	0	0	0	0	NA	NA	62.9267624914442	0	0	0	0	0	0	0	0	0	2
74	-4.26469132731136	-1.09015027576565	-2.31580641267657	-1.78372858053427	-0.599570938910676	-0.638734316480256	0	0	0	0	0	0	0	0	0	0	0	4	1	8	3	2	0	0	0	0	0	0	0	0	0	0	0	0	0	0	19.9593554942662	1	79.047227926078	0	0	0	0	0	0	0	0	0	3
75	-0.530126449704127	-1.09015027576565	2.92543897916913	-0.13264764168599	-0.599570938910676	0.722407284371546	1	0	0	1	0	1	0	0	0	0	0	1	3	3	3	4	0	0	0	0	0	0	0	0	0	0	0	0	0	0	20.9643605870021	1	37.3935660506502	0	0	0	0	0	0	0	0	0	2
76	-4.23060529843209	-1.09015027576565	-0.97976392677875	-0.734953066169769	-0.599570938910676	-0.638734316480256	2	0	0	0	0	0	0	0	1	0	0	1	2	8	2	6	1	1	1	0	0	0	0	0	0	0	0	0	0	0	29.4022732977159	2	70.2915811088296	0	0	0	0	0	0	0	0	0	NA
77	-1.58022701005005	-1.09015027576565	-0.132886913000576	-0.13264764168599	-0.599570938910676	-0.638734316480256	0	0	0	0	0	0	0	0	0	0	0	1	3	3	3	1	0	NA	NA	NA	NA	NA	0	0	0	0	0	0	0	0	31.1950948402596	3	52.4298425735797	0	NA	NA	NA	NA	NA	NA	NA	NA	1
78	4.05008978216108	-0.205260648836858	3.87248724263528	1.94227976099495	-0.599570938910676	7.37382848687493	1	0	0	1	1	0	0	0	1	0	0	4	2	3	3	2	0	0	0	0	0	0	0	0	0	1	0	0	0	0	25.0995015956112	2	44.9418206707734	0	0	0	0	0	0	0	1	0	3
79	1.60081143337677	1.39927245775191	1.53863369934764	-0.13264764168599	0.232447836091874	-0.638734316480256	0	0	0	0	0	0	0	0	0	0	0	4	3	3	2	4	1	1	1	1	0	0	0	0	0	0	0	0	0	1	26.8923231381548	2	63.8110882956879	0	0	0	0	0	0	0	0	0	1
80	-0.597550735239295	0.514382830823124	-2.03285593075782	-0.13264764168599	-0.599570938910676	-0.479715630719453	2	0	1	0	0	0	0	0	0	0	0	4	2	3	3	6	0	0	0	0	0	0	0	0	0	0	0	0	0	0	21.6712580348944	1	64.4681724845996	0	0	1	0	0	0	0	0	0	3
81	12.0603574709826	7.211600653529	1.88519174329824	4.21828975037507	6.6226109575855	0.769373489683775	0	0	0	0	0	0	0	0	0	0	0	1	2	6	3	5	0	0	0	0	0	0	0	0	0	0	0	0	0	0	19.0677106576332	1	47.9425051334702	0	0	0	0	0	0	0	0	0	3
82	-0.451379845611778	-0.0108059241091218	-2.58825785553454	-0.13264764168599	-0.599570938910676	-0.278746021335625	2	0	0	1	1	0	0	0	0	0	0	1	1	3	1	6	0	0	0	0	0	0	0	0	0	0	0	0	0	0	26.5337588296461	2	67.6577686516085	0	0	0	0	0	0	0	0	0	1
83	11.1574561520593	5.51030015803626	-0.635374898819213	6.47167611370713	-0.599570938910676	-0.479715630719453	3	0	0	1	0	0	0	0	0	0	1	3	2	8	2	5	0	1	1	0	0	0	0	0	0	0	0	0	0	1	31.1111111111111	3	69.637234770705	0	0	0	1	0	0	0	0	0	1
84	-0.329191515757314	0.877770689261189	-0.573557866304366	-0.623521634418377	-0.599570938910676	-0.278746021335625	2	0	0	0	0	0	0	0	0	0	0	4	1	8	2	6	0	0	0	0	0	0	0	0	0	0	0	0	0	0	24.21875	1	75.3073237508556	0	0	0	0	0	0	0	1	0	1
85	5.32227921494975	0.786335989957773	-0.609715902092184	1.0275593044299	-0.599570938910676	-0.638734316480256	0	0	0	0	0	0	0	0	0	0	0	1	2	3	3	1	0	0	0	0	0	0	0	0	0	0	0	0	0	0	40.7454648526077	3	56.5749486652977	0	0	0	0	0	0	0	0	0	3
86	-2.63595298686191	-1.09015027576565	6.08103856050753	1.69689225781341	3.07654989870304	13.6422698929928	3	3	2	0	0	0	0	0	1	0	1	1	3	3	3	4	0	0	0	0	0	0	0	NA	NA	0	0	0	0	0	23.8367346938776	1	67.9726214921287	0	0	0	1	0	0	0	0	0	1
87	1.6275096127605	-1.09015027576565	-0.99783981037993	2.27657405624913	-0.599570938910676	0.404369912849939	3	1	0	0	0	0	0	0	1	0	0	1	1	3	3	5	0	0	0	0	0	0	0	0	0	0	0	0	0	0	27.7008310249307	2	54.943189596167	0	0	0	0	0	0	0	0	0	1
88	-4.60244863447235	-1.09015027576565	-0.671154448132964	-1.78372858053427	-0.599570938910676	-0.638734316480256	1	0	1	0	0	0	0	0	1	0	0	1	1	8	3	6	0	0	0	0	0	0	0	0	0	0	0	0	0	0	26.346494034401	2	75.6960985626283	0	0	0	0	0	0	0	0	1	2
89	-3.01174688237186	-1.09015027576565	1.98422741277278	-0.13264764168599	-0.599570938910676	-0.638734316480256	3	0	2	0	0	0	0	0	0	0	0	1	2	8	3	4	0	0	0	0	0	0	0	0	0	0	0	0	0	1	19.265306122449	1	73.45106091718	0	0	0	0	0	0	0	0	0	3
90	-0.926326024702215	-1.09015027576565	0.272266829034996	-0.311106602337108	-0.599570938910676	-0.433661735724842	1	0	0	0	0	0	0	1	0	0	0	1	3	8	3	6	0	0	0	0	0	0	0	0	0	0	0	0	0	1	29.4022732977159	2	75.5947980835044	0	0	1	1	0	0	0	1	0	1
91	0.129566223884785	-1.09015027576565	0.060488654787657	0.782072814879058	-0.599570938910676	-0.638734316480256	1	1	1	0	0	0	0	0	1	0	0	1	2	8	3	4	0	1	1	0	0	0	0	0	0	0	0	0	0	0	28.7317468902109	2	69.3141683778234	0	0	0	1	0	0	0	0	0	2
92	4.15662184790912	-0.374193782547187	-1.76040448789985	0.358226351046397	-0.599570938910676	-0.479715630719453	0	0	0	0	0	0	0	0	0	0	0	1	2	3	1	3	1	1	1	0	0	0	0	0	0	0	0	0	0	0	28.719723183391	2	61.3716632443532	0	0	0	0	0	0	0	0	0	3
93	-0.375440249263257	0.514382830823124	-2.31580641267657	-1.78372858053427	-0.599570938910676	-0.638734316480256	3	0	2	0	0	0	0	0	0	0	0	2	2	8	3	6	0	0	0	0	0	0	0	0	0	0	0	0	0	0	20.6851502395123	1	76.0082135523614	0	0	0	0	0	0	0	0	0	1
94	1.75821525096269	0.877770689261189	1.75395564133534	2.61161271437846	-0.599570938910676	0.131399140175203	2	0	2	0	0	0	0	0	0	0	0	3	1	NA	3	2	0	NA	NA	NA	NA	NA	0	0	0	0	0	0	0	0	18.7304890738814	1	45.0595482546201	0	NA	NA	NA	NA	NA	NA	NA	NA	1
95	-3.12352091336289	-1.09015027576565	0.246607832307966	-1.78372858053427	-0.599570938910676	-0.274643049964038	3	1	1	0	0	0	0	0	0	0	0	1	3	3	3	4	0	0	0	0	0	0	0	0	0	0	0	0	0	0	26.6727632982777	2	50.3326488706366	0	0	0	0	0	0	0	0	0	2
96	0.595901302207737	-1.09015027576565	-1.90015363158021	-1.22582705890216	-0.599570938910676	-0.274643049964038	1	0	1	0	0	0	0	0	0	0	0	1	1	8	2	6	0	1	1	0	0	0	0	0	0	0	0	0	0	0	26.0261748958953	2	67.7864476386037	0	0	0	0	0	0	0	0	0	2
97	-3.06321352637755	-1.09015027576565	-1.4448256599948	-1.78372858053427	-0.599570938910676	-0.433661735724842	2	1	2	0	0	0	0	0	0	0	0	1	1	8	3	4	0	0	0	0	0	0	0	0	0	0	0	0	0	0	31.6442857722423	3	71.5099247091034	1	0	1	0	0	0	1	0	0	1
98	17.25887994428	9.00033920639053	1.88805007670267	4.06245441577201	1.41251234869794	3.76927773909041	2	0	0	0	0	0	0	0	0	1	0	1	1	7	1	1	0	1	1	0	0	0	0	0	0	0	0	0	0	0	26.528510346119	2	51.8795345653662	0	0	0	0	1	0	0	1	0	3
99	5.91208413132214	10.5394582916728	1.52683250189683	4.21828975037507	5.43667892391518	1.15198481302628	1	0	0	0	1	0	0	0	0	0	0	4	2	8	3	3	0	NA	NA	NA	NA	NA	0	0	0	0	0	0	0	1	22.038567493113	1	67.0718685831622	0	NA	NA	NA	NA	NA	NA	NA	NA	1
100	-4.00851846788128	-1.09015027576565	0.569109051805225	-1.29285458780188	-0.599570938910676	-0.638734316480256	1	0	0	1	0	0	0	0	1	0	0	1	1	8	3	1	0	0	0	0	0	1	0	0	0	0	0	0	0	0	23.6614386154678	1	68.7802874743327	0	0	0	1	0	0	0	0	0	2
101	1.63433452800893	-1.09015027576565	-0.230084168772801	0.469657782797789	-0.599570938910676	0.361431693079177	2	0	1	0	0	0	0	0	0	0	0	1	2	8	2	6	0	0	0	0	0	0	0	0	0	0	0	0	0	1	23.7953599048186	1	67.2689938398357	0	0	0	0	0	0	0	1	0	1
102	-4.7624795389136	-1.09015027576565	-2.32244176326012	-1.78372858053427	-0.599570938910676	-0.638734316480256	4	3	2	0	0	0	0	0	1	0	1	4	3	3	3	4	0	0	0	0	0	0	0	0	0	0	0	0	0	0	31.0476945435328	3	50.92128678987	0	0	0	1	0	0	0	0	0	1
103	-0.973833402543079	-1.09015027576565	1.76982181416491	-1.78372858053427	-0.599570938910676	-0.115624364203235	3	1	0	0	0	0	0	0	0	0	0	4	2	8	2	4	0	1	1	0	0	0	0	0	0	0	0	0	0	0	24.8015873015873	1	74.2203969883641	1	0	0	1	1	0	0	0	0	2
104	1.89061871523058	-0.374193782547187	-1.81382136624255	-1.78372858053427	-0.599570938910676	-0.638734316480256	2	0	0	1	0	1	0	0	1	0	0	4	2	8	3	1	0	1	1	0	0	0	0	0	0	1	0	0	0	0	21.3039485766759	1	79.0691307323751	0	0	0	1	1	0	1	1	1	3
105	2.55985805382546	-1.09015027576565	-0.290482931475058	-1.78372858053427	-0.599570938910676	-0.479715630719453	0	0	0	0	0	0	0	0	0	0	0	1	3	2	3	4	0	0	0	0	0	0	0	0	0	0	0	0	0	0	20.4152249134948	1	30.9459274469541	0	0	0	0	0	0	0	0	0	3
106	6.10432425505059	-1.09015027576565	1.27615804871813	-0.13264764168599	-0.599570938910676	0.358316017855328	1	0	0	1	0	0	0	0	0	0	0	1	2	3	3	6	0	0	0	0	0	0	0	0	0	0	0	0	0	0	20.4491374182035	1	59.6988364134155	0	0	0	0	0	0	0	0	0	3
107	-1.13947899366657	-1.09015027576565	-0.598583251066518	-1.78372858053427	-0.599570938910676	0.199297332094525	0	0	0	0	0	0	0	0	0	0	0	1	3	3	3	5	0	0	0	0	0	0	0	0	0	0	0	0	0	0	20.4381655849977	1	64.5968514715948	0	0	0	0	0	0	0	0	0	2
109	7.90155062665376	1.67491260332808	6.61797401770918	5.48992812824235	-0.599570938910676	2.0804332099995	5	0	2	0	0	0	0	0	1	0	0	4	3	2	1	2	0	0	0	0	0	0	0	0	0	0	0	0	0	0	21.192742415229	1	60.6023271731691	0	0	0	0	0	0	0	0	0	3
110	3.83362158359524	-0.205260648836858	5.36652513321987	-0.13264764168599	1.06446661109442	0.563388598610743	0	0	0	0	0	0	0	0	0	0	0	4	3	3	3	5	1	0	0	0	0	0	0	0	0	0	0	0	0	0	30.818540433925	3	56.1095140314853	0	0	1	1	1	0	0	0	1	1
111	10.530041375073	3.71976205755914	1.68099239262931	0.983155401578236	-0.599570938910676	-0.638734316480256	2	0	0	0	0	0	0	0	0	0	1	4	2	8	3	3	0	1	1	0	0	0	0	0	0	0	0	0	0	0	21.6311488543503	1	70.631074606434	0	0	0	0	0	0	1	0	0	3
112	15.561946680507	12.2159677115815	3.64925735609453	-0.13264764168599	9.33078572040116	2.94839348377643	3	0	0	0	0	0	1	0	1	0	1	1	2	8	3	6	0	0	0	0	0	0	0	0	0	0	0	0	0	0	23.7953599048186	1	74.735112936345	0	0	0	0	0	0	0	0	1	1
113	-5.05811164966474	-1.09015027576565	-2.58825785553454	-1.18142315605049	-0.599570938910676	-0.638734316480256	6	2	2	0	0	0	0	0	0	0	0	4	1	8	2	1	0	NA	NA	NA	NA	NA	0	0	0	0	0	0	0	0	22.65625	1	75.7563312799452	0	NA	NA	NA	NA	NA	NA	NA	NA	3
114	-4.4932319882281	-1.09015027576565	-2.58825785553454	-1.78372858053427	-0.599570938910676	-0.638734316480256	3	0	2	0	0	0	0	0	0	0	0	1	3	3	2	6	0	0	0	0	0	0	0	0	0	0	0	0	0	0	26.5625	2	56.2053388090349	0	0	0	0	0	0	0	0	0	3
115	-4.60244863447235	-1.09015027576565	-1.81382136624255	-1.78372858053427	-0.599570938910676	-0.638734316480256	0	0	0	0	0	0	0	0	0	0	0	3	3	8	3	6	0	0	0	0	0	0	0	0	0	0	0	0	0	0	21.2031052289593	1	61.8945927446954	0	0	0	0	0	1	1	0	0	1
116	-1.5450739342911	0.514382830823124	-1.27542315852991	0.91612787267851	-0.599570938910676	2.52951543662255	3	1	0	0	0	0	0	0	0	0	0	1	3	8	3	4	0	0	0	0	0	1	0	0	0	0	0	0	0	0	25.15589569161	2	65.9958932238193	0	1	0	0	0	0	0	0	1	1
117	1.67171707885049	-1.09015027576565	-1.84997940203037	-1.29285458780188	-0.599570938910676	-0.638734316480256	2	0	0	2	0	0	0	0	0	0	0	1	2	8	2	5	0	1	1	0	0	0	0	0	0	0	0	0	0	0	22.9590876585494	1	76.9856262833676	0	0	0	1	0	0	0	0	0	1
118	-2.11874893831089	-0.374193782547187	-2.58825785553454	0.581089214549181	-0.599570938910676	-0.638734316480256	1	0	1	0	0	0	0	0	0	NA	0	4	1	8	3	NA	0	0	0	0	0	0	0	0	0	0	0	0	0	1	19.6282647011697	1	75.0855578370979	0	0	0	0	0	0	0	0	0	3
119	-4.68626831362448	-1.09015027576565	-0.671154448132964	-0.13264764168599	-0.599570938910676	-0.638734316480256	2	0	2	0	0	0	0	0	0	0	0	1	1	8	2	6	0	1	1	1	0	0	0	0	0	0	0	0	0	1	NA	NA	77.8945927446954	0	0	0	1	0	0	0	0	0	1
120	-2.04807384389308	-1.09015027576565	-2.12243084488834	-1.78372858053427	-0.599570938910676	-0.638734316480256	0	0	0	0	0	0	0	0	0	0	0	1	2	8	3	6	0	1	1	0	0	0	0	0	0	0	0	0	0	0	21.2585034013605	1	67.5099247091034	0	0	0	0	0	0	0	0	0	1
121	-1.76742707613287	-1.09015027576565	1.88340121378124	-0.13264764168599	1.41251234869794	-0.374178051423274	6	3	2	0	0	0	0	0	0	0	0	4	2	8	2	4	0	1	1	0	0	0	NA	NA	NA	NA	0	0	0	1	25.3443526170799	2	70.4640657084189	0	0	1	1	0	0	0	0	0	3
122	-4.60244863447235	-1.09015027576565	-2.58825785553454	-1.78372858053427	-0.599570938910676	-0.638734316480256	2	0	1	1	0	0	0	0	1	0	0	1	2	8	3	6	0	0	0	0	0	0	0	0	0	0	0	0	0	0	26.291723822588	2	71.501711156742	0	0	0	0	0	0	0	0	0	1
123	1.99782795045341	2.47385406501057	-0.269871147779933	1.33997433651117	1.41251234869794	-0.374178051423274	2	0	1	0	0	0	0	0	0	0	0	1	3	3	3	5	0	1	1	0	0	0	0	0	0	0	0	0	0	0	21.7993079584775	1	55.7043121149897	0	0	0	1	0	0	0	0	0	1
124	-2.91115487482812	-1.09015027576565	-1.84997940203037	-1.78372858053427	-0.599570938910676	-0.638734316480256	0	0	0	0	0	0	0	0	0	0	0	1	3	8	2	4	0	0	0	0	0	0	0	0	0	0	0	0	0	0	21.7993079584775	1	66.7898699520876	0	0	0	0	0	0	0	0	0	1
125	-0.436761092677505	-1.09015027576565	-2.04999032040215	-1.78372858053427	-0.599570938910676	-0.638734316480256	2	1	0	2	0	0	0	0	1	0	0	4	2	8	3	5	0	1	1	0	0	1	0	0	0	0	0	0	0	1	22.3214285714286	1	65.0047912388775	0	0	0	0	0	0	0	0	0	3
127	-2.67875310651765	-1.09015027576565	-1.84997940203037	-0.734953066169769	-0.599570938910676	-0.638734316480256	0	0	0	0	0	0	0	0	0	0	0	4	3	8	2	4	0	0	0	0	0	0	0	0	0	0	0	0	0	0	24.8409800895781	1	76.3367556468173	0	0	0	0	0	0	0	0	0	1
128	-1.44987773267355	-0.374193782547187	-2.12243084488834	-1.78372858053427	-0.599570938910676	-0.638734316480256	3	1	0	1	0	0	0	0	0	0	0	1	1	8	2	5	0	0	0	0	0	0	0	0	0	0	0	0	0	1	27.3099681383705	2	66.0369609856263	0	0	0	0	0	0	0	0	1	3
129	3.0315319491447	0.786335989957773	1.32800510807972	3.16951423601057	1.06446661109442	0.199297332094525	0	0	0	0	0	0	0	0	0	0	0	3	3	3	3	4	0	0	0	0	0	0	0	0	0	0	0	0	0	0	23.3886865581877	1	38.3709787816564	0	0	0	0	0	0	0	0	0	2
130	3.79909465774434	-0.205260648836858	0.0306392956412115	-0.734953066169769	-0.599570938910676	-0.638734316480256	2	0	NA	NA	NA	NA	NA	NA	NA	NA	NA	3	3	3	2	4	0	1	1	0	0	0	0	0	0	0	0	0	0	0	22.8625344752504	1	62.7405886379192	0	0	0	0	0	1	0	0	0	1
131	-3.84207360522366	-1.09015027576565	-2.30530737361579	3.74919603444629	-0.599570938910676	-0.479715630719453	4	0	NA	NA	NA	NA	NA	NA	NA	NA	NA	4	2	3	3	5	0	0	0	0	0	0	0	0	0	0	0	0	0	0	26.1286108288576	2	59.1348391512663	0	0	1	0	0	0	0	0	0	1
132	1.63021762826087	0.514382830823124	1.14524721318763	-0.13264764168599	0.232447836091874	-0.638734316480256	2	0	0	1	0	0	0	0	0	0	1	1	1	8	3	6	0	0	0	0	0	1	0	0	0	0	0	0	0	0	18.3391003460208	0	75.9780971937029	0	0	0	1	0	0	0	0	0	2
133	-2.8027228301598	-1.09015027576565	-0.707312483920781	-1.78372858053427	-0.599570938910676	-0.638734316480256	2	0	0	0	0	0	0	0	2	0	1	4	1	8	3	6	1	0	0	0	0	0	0	0	0	0	0	0	0	0	26.6727632982777	2	65.927446954141	0	0	1	1	0	0	0	1	1	3
134	-1.37791078960927	-1.09015027576565	-2.32244176326012	-1.29285458780188	-0.599570938910676	-0.638734316480256	2	0	1	1	0	0	0	0	0	0	0	1	3	4	2	4	0	1	1	0	1	0	0	0	0	0	0	0	0	0	23.1404958677686	1	61.0349075975359	0	0	0	0	0	0	0	0	0	2
135	0.144106295574819	-1.09015027576565	-2.04999032040215	-1.78372858053427	-0.599570938910676	-0.638734316480256	3	1	1	0	0	0	0	0	0	0	1	1	3	3	2	4	0	0	0	0	0	0	0	0	0	0	0	NA	NA	0	30.8462766729569	3	60.7091033538672	0	0	0	1	0	0	0	0	0	1
136	-0.53139507674247	-1.09015027576565	-2.31580641267657	-0.244079073437382	-0.599570938910676	-0.638734316480256	2	0	0	1	0	0	0	0	1	0	0	1	2	3	3	4	0	1	1	0	0	0	0	NA	NA	0	0	0	0	0	23.1404958677686	1	59.7563312799452	0	0	0	0	0	0	0	0	0	1
137	-1.15363815543732	-1.09015027576565	0.15006356891818	-0.734953066169769	-0.599570938910676	-0.479715630719453	4	3	1	1	0	0	0	0	0	NA	0	3	1	7	3	6	1	1	1	0	1	0	NA	NA	NA	NA	NA	NA	NA	NA	35.1393022338556	3	57.6563997262149	NA	0	0	1	1	0	0	0	0	1
138	-0.470652994733174	-1.09015027576565	3.02568964541677	-1.29285458780188	0.232447836091874	-0.479715630719453	2	1	2	0	0	0	0	0	0	0	0	1	1	3	2	4	0	NA	NA	NA	NA	NA	0	0	0	0	0	0	0	NA	24.0882231171666	1	56.662559890486	0	NA	NA	NA	NA	NA	NA	NA	NA	2
139	7.05467240832746	1.94629581726004	0.617478717116026	1.96490338704301	0.232447836091874	-0.479715630719453	2	0	2	0	0	0	0	0	2	0	0	1	1	3	1	2	0	1	1	0	0	0	0	0	0	0	0	0	0	0	32.8241383663679	3	49.3853524982888	0	0	1	0	0	0	1	1	0	3
140	13.2354197567143	11.6805296781943	0.182064122014795	6.47167611370713	12.2686814842176	1.76811486561014	3	1	2	0	0	0	0	0	0	0	1	1	2	3	1	5	0	0	0	0	0	0	0	0	0	0	0	1	1	0	30.3460743801653	3	45.2977412731006	0	0	0	1	0	0	0	0	0	3
141	1.2147227278988	-1.09015027576565	-2.05503753343406	-0.734953066169769	0.232447836091874	-0.638734316480256	3	0	2	0	0	0	0	0	0	0	0	1	2	8	2	6	0	1	1	0	0	0	0	0	0	0	0	0	0	0	27.8520079792239	2	67.9425051334702	0	0	0	0	0	0	0	0	0	NA
142	1.35537937039764	-1.09015027576565	2.23889147360398	-1.78372858053427	-0.599570938910676	0.407485588073787	0	0	0	0	0	0	0	0	0	0	0	4	3	3	3	4	0	0	0	0	0	0	0	0	0	0	0	0	0	0	21.3039485766759	1	63.5126625598905	0	0	0	1	0	0	0	0	0	3
143	3.00192599129842	-1.09015027576565	9.55214262099256	0.536685311697515	2.94649011997178	7.98789902482499	4	0	2	0	0	1	0	0	2	0	0	4	1	7	3	5	0	0	0	0	0	0	0	1	1	0	0	0	0	0	20.4444444444444	1	52.4544832306639	0	0	1	0	0	1	0	0	0	2
144	-4.68626831362448	-1.09015027576565	-0.671154448132964	-0.13264764168599	-0.599570938910676	-0.638734316480256	0	0	0	0	0	0	0	0	0	0	0	4	1	8	2	2	0	0	0	0	0	0	0	0	0	0	0	0	0	0	21.9363474122546	1	72.9691991786448	0	0	0	0	0	0	0	0	0	1
145	3.118653126596	-1.09015027576565	3.38999155333086	-0.734953066169769	-0.599570938910676	-0.161678259197845	1	0	1	0	0	0	0	0	1	0	0	1	3	8	1	5	0	0	0	0	0	0	0	0	0	0	0	0	0	0	17.7154195011338	0	69.3305954825462	0	0	0	0	0	0	0	0	0	1
146	6.05772281257125	2.75056996854309	6.52026085107833	4.32972118212646	0.232447836091874	0.085345245180593	0	0	0	0	0	0	0	0	0	0	0	1	3	4	3	5	0	0	0	0	0	0	0	0	0	0	0	0	0	0	31.9559228650138	3	64.0985626283368	0	0	0	0	0	0	0	0	0	2
147	-0.385153229439299	-1.09015027576565	2.91417466267819	-1.22582705890216	-0.599570938910676	0.358316017855328	2	0	0	0	0	0	0	0	1	0	0	4	2	8	3	5	0	0	0	0	0	0	0	0	0	0	0	0	0	0	22.77318640955	1	66.4147843942505	0	0	0	0	0	0	0	0	0	1
148	4.9477380562216	0.514382830823124	-0.0904720131032761	0.91612787267851	-0.599570938910676	-0.479715630719453	2	1	1	1	1	0	0	0	1	0	0	4	2	3	2	4	0	0	0	0	0	0	0	0	0	0	0	0	0	0	30.4772192430848	3	63.7563312799452	0	0	0	0	0	0	0	0	0	2
150	1.56697123113499	-1.09015027576565	0.134517316825487	-1.78372858053427	0.232447836091874	-0.638734316480256	0	0	0	0	0	0	0	0	0	0	0	4	3	3	3	4	0	0	0	0	0	0	0	0	0	0	0	0	0	0	23.1833910034602	1	48.0027378507871	0	0	0	0	0	0	0	0	0	NA
151	-0.138292368644154	-1.09015027576565	4.23807041023422	-1.78372858053427	1.06446661109442	-0.638734316480256	2	1	1	1	0	0	0	0	0	0	1	1	2	8	3	5	0	1	1	0	0	0	0	0	0	0	1	1	1	0	30.119375573921	3	64.1971252566735	0	0	0	1	0	0	0	0	0	1
152	6.36729609896525	4.52772319528371	-1.79080957871128	-1.78372858053427	-0.599570938910676	-0.278746021335625	3	0	2	1	0	0	0	0	0	1	1	4	3	8	3	5	0	0	0	0	0	0	0	0	0	0	0	0	0	0	23.7332384003797	1	71.6249144421629	0	0	0	0	0	0	0	0	0	2
153	-0.250317971262911	-1.09015027576565	3.02447999433919	-1.18142315605049	-0.599570938910676	-0.638734316480256	1	0	0	0	0	0	0	0	0	0	0	2	1	8	2	2	0	0	0	0	0	0	0	0	0	0	0	0	0	0	20.9571711629325	1	78.570841889117	0	0	1	1	0	0	0	0	1	1
154	1.31367314995911	0.514382830823124	-1.77753887754419	0.425253879946123	-0.599570938910676	-0.638734316480256	1	0	0	1	0	0	0	0	1	0	0	1	1	8	3	6	1	0	0	0	0	0	0	0	0	0	0	1	1	0	24.21875	1	76.6406570841889	0	0	0	0	0	0	0	0	0	1
155	-0.401472990559433	-1.09015027576565	-2.58825785553454	-1.22582705890216	-0.599570938910676	-0.638734316480256	2	0	1	1	0	0	0	0	0	0	0	3	2	8	3	5	0	0	0	0	0	0	0	0	0	0	0	0	0	0	20.5498866213152	1	75.9452429842574	0	0	0	0	0	0	0	0	0	1
156	-1.8222643631346	-1.09015027576565	-0.398703005274995	-1.78372858053427	-0.599570938910676	-0.638734316480256	2	0	0	2	0	0	0	0	0	0	1	2	3	3	3	4	0	0	0	0	0	0	0	0	0	0	0	0	0	0	24.7720967102656	1	61.2539356605065	0	0	0	0	0	0	0	0	0	3
157	1.16162786131337	-1.09015027576565	4.23908449755035	3.30356929381002	-0.599570938910676	-0.479715630719453	2	1	2	0	0	0	0	0	0	0	1	1	1	2	1	5	0	1	1	0	0	0	0	0	0	1	0	0	0	0	25.9515570934256	2	60.4626967830253	0	0	0	0	0	0	0	0	0	2
159	-5.05811164966474	-1.09015027576565	-2.58825785553454	-1.78372858053427	-0.599570938910676	-0.638734316480256	3	0	0	0	0	0	0	0	2	0	0	4	3	8	3	6	0	1	1	0	0	0	0	0	0	0	0	0	0	0	23.4375	1	67.6221765913758	0	0	0	1	0	0	0	0	1	2
160	-0.233537386380541	-0.0108059241091218	-2.58825785553454	-0.623521634418377	-0.599570938910676	-0.278746021335625	2	1	2	0	0	0	0	0	0	0	0	2	1	8	1	6	0	0	0	0	0	0	0	0	0	0	0	0	0	0	20.2020202020202	1	72.6187542778919	0	0	0	0	0	0	0	0	0	1
161	4.91314215100093	1.39927245775191	2.43840478844749	1.96490338704301	6.49255117885424	3.83286439476357	3	0	1	0	0	0	0	0	0	0	1	2	2	8	3	4	0	1	1	0	0	0	0	0	0	0	0	0	0	0	23.5078053259871	1	75.4250513347023	0	0	0	1	0	0	0	0	0	1
162	-1.12756183535962	-0.205260648836858	0.350074487289962	2.52280490867512	-0.599570938910676	-0.479715630719453	2	2	1	0	0	0	0	0	0	NA	1	2	1	8	3	4	0	1	1	0	1	0	0	0	0	0	0	0	0	1	23.7386621315193	1	77.82340862423	0	0	1	1	0	0	0	0	1	1
163	-4.63267355595789	-1.09015027576565	-1.34799435559635	-1.78372858053427	-0.599570938910676	5.88514510163379	2	0	2	0	1	0	0	0	0	0	0	1	2	8	2	1	0	1	0	1	0	0	0	0	0	0	0	0	0	0	NA	NA	77.8480492813142	0	1	0	0	0	0	0	0	0	1
164	0.704042128916359	2.95552162152696	-1.84997940203037	3.16951423601057	-0.599570938910676	-0.638734316480256	1	1	1	0	0	0	0	0	0	0	0	4	2	3	3	2	0	0	0	0	0	0	0	0	0	0	0	0	0	0	22.3756799506192	1	57.7713894592745	0	0	0	0	0	0	0	0	0	3
165	-4.40840092178595	-1.09015027576565	-2.03285593075782	-0.623521634418377	-0.599570938910676	-0.479715630719453	2	1	1	0	0	0	0	0	0	0	0	1	1	8	2	4	0	0	0	0	0	0	0	0	0	0	0	0	0	0	25.0995015956112	2	66.8665297741273	0	0	0	0	0	0	0	0	0	2
166	3.98682600037621	2.55980223025687	1.54147120160793	3.66038822874296	-0.599570938910676	0.517334703616132	2	1	1	0	0	0	0	0	0	0	0	1	1	3	3	4	0	1	1	0	0	0	0	0	0	0	0	0	0	0	24.5089457652043	1	56.3230663928816	0	0	1	0	0	0	0	0	0	2
168	-3.8257565414367	-1.09015027576565	-2.32244176326012	-0.13264764168599	-0.599570938910676	-0.638734316480256	1	0	1	0	0	0	0	0	0	0	0	2	2	8	1	6	0	0	0	0	0	0	0	0	0	0	0	0	0	0	24.8357634994392	1	72.1752224503765	0	0	0	0	0	0	0	0	0	2
169	2.12107376489124	2.47861680940844	0.0671240053712061	-0.13264764168599	-0.599570938910676	-0.278746021335625	3	2	2	0	0	0	0	0	0	0	0	4	2	8	3	2	1	1	1	1	0	0	0	0	0	NA	0	1	1	0	27.1808999081726	2	66.5872689938398	0	0	0	0	0	0	0	0	0	3
170	10.9315163424865	-1.09015027576565	3.26087746698705	6.47167611370713	2.72850416109952	-0.161678259197845	4	0	2	0	0	0	1	0	0	1	0	1	1	6	3	4	0	0	0	0	0	0	0	0	0	0	0	0	0	0	34.449607434706	3	36.1834360027378	0	0	1	1	0	0	0	0	0	3
171	4.673063574771	0.510695844381602	0.870586593093639	6.47167611370713	-0.599570938910676	-0.274643049964038	3	0	0	0	0	0	0	0	2	0	1	1	3	3	3	4	0	0	0	0	0	0	0	0	0	0	0	0	0	0	21.192742415229	1	61.9849418206708	0	0	0	0	0	0	0	0	0	1
172	-4.60244863447235	-1.09015027576565	-2.58825785553454	-1.78372858053427	-0.599570938910676	-0.638734316480256	1	0	0	0	0	0	0	0	0	0	0	4	2	8	1	5	0	0	0	0	0	0	0	0	0	0	0	0	0	0	26.7036235803137	2	65.6563997262149	0	0	0	0	0	0	0	1	1	2
173	-2.21381011356932	-1.09015027576565	-2.58825785553454	2.18776625054579	-0.599570938910676	-0.638734316480256	2	0	1	0	1	0	0	0	0	0	0	1	2	3	3	4	0	1	1	0	0	0	0	0	0	0	0	0	0	0	29.6875	2	62.3791923340178	0	0	0	0	0	0	0	0	0	1
174	10.9104913875745	11.4867987431258	3.37216975031257	5.86937068922335	6.13863792018647	0.673941459596127	2	0	2	0	0	0	0	0	0	0	0	1	3	3	3	5	0	0	0	0	0	0	0	0	0	0	0	0	0	0	24.7251829329413	1	50.0205338809035	0	0	0	1	0	0	0	0	0	1
176	4.67592305527686	0.514382830823124	-2.32244176326012	-0.13264764168599	-0.599570938910676	-0.638734316480256	0	0	0	0	0	0	0	0	0	0	0	4	2	8	3	5	0	0	0	0	0	0	0	0	0	0	0	0	0	0	30.119375573921	3	70.4010951403149	0	0	1	0	0	0	0	1	0	1
177	-4.7624795389136	-1.09015027576565	-1.17977484515053	-1.78372858053427	-0.599570938910676	-0.638734316480256	4	0	1	0	0	0	0	0	0	0	0	1	3	7	2	4	0	0	0	0	0	0	0	0	0	0	0	0	0	0	29.0317898098418	2	64.7967145790554	0	0	0	1	1	0	0	0	1	1
178	11.4384185909262	11.0262293616176	-2.31580641267657	4.32972118212646	-0.599570938910676	0.0812422738090063	1	0	0	1	0	0	0	0	0	0	0	1	3	8	3	6	0	0	0	0	0	0	0	0	0	0	0	0	0	0	23.6614386154678	1	74.8528405201916	0	0	0	0	0	0	0	0	0	2
179	2.21086247897403	3.74765314139483	-1.58257517220431	-1.29285458780188	0.232447836091874	0.0812422738090063	3	2	0	1	0	0	0	0	0	0	0	2	1	8	1	4	0	1	1	0	0	0	0	0	0	0	0	0	0	0	27.9930220292912	2	73.6536618754278	0	0	0	0	0	0	0	0	0	1
180	-5.05811164966474	-1.09015027576565	-2.58825785553454	-1.78372858053427	-0.599570938910676	-0.638734316480256	3	2	1	2	0	0	0	0	0	0	NA	1	1	8	1	4	0	0	0	0	0	0	0	0	0	0	0	0	0	0	32.368873034747	3	70.8637919233402	0	0	0	0	0	0	0	0	0	1
181	2.21385921524496	-1.09015027576565	1.93385096219132	-0.734953066169769	-0.599570938910676	-0.274643049964038	2	0	0	1	0	0	0	0	1	0	0	4	2	8	2	4	0	0	0	0	0	0	0	0	0	0	0	1	1	0	35.0830298372816	3	70.0287474332649	0	0	0	1	0	0	0	0	0	3
182	3.49449489972767	2.55980223025687	1.89243656820094	-0.734953066169769	-0.599570938910676	-0.479715630719453	0	0	0	0	0	0	0	0	0	0	0	4	1	7	3	1	0	0	0	0	0	0	0	0	0	0	0	0	0	0	32.6905417814509	3	56.8788501026694	0	0	0	0	0	1	0	0	0	2
183	2.56265184465013	-1.09015027576565	-2.04999032040215	-1.78372858053427	-0.599570938910676	-0.638734316480256	1	0	0	0	0	0	0	0	0	0	0	1	1	3	3	NA	0	1	1	0	0	0	0	0	0	0	0	0	0	0	30.116002379536	3	42.4312114989733	0	0	0	0	0	0	0	0	0	1
184	-2.51643783141702	-1.09015027576565	-1.90015363158021	-0.734953066169769	-0.599570938910676	-0.274643049964038	2	0	2	0	0	0	0	0	0	0	0	1	1	8	3	2	NA	NA	NA	NA	NA	NA	0	0	0	0	0	0	0	0	27.3909185602407	2	77.5852156057495	0	NA	NA	NA	NA	NA	NA	NA	NA	2
186	-2.86303021714514	-1.09015027576565	-1.7670398384834	-1.78372858053427	-0.599570938910676	-0.479715630719453	0	0	0	0	0	0	0	0	0	0	0	4	1	8	3	1	0	1	1	0	0	0	0	0	0	0	0	0	0	0	NA	NA	68.4161533196441	0	0	0	1	0	0	0	0	0	3
187	2.9511399656713	-1.09015027576565	-1.77090352696064	-0.13264764168599	-0.599570938910676	-0.638734316480256	2	1	1	0	0	0	0	0	0	0	0	1	1	3	1	5	0	1	1	0	0	0	0	0	0	0	0	0	0	0	26.8135904499541	2	61.8918548939083	0	0	0	0	0	0	0	0	0	1
188	-4.09090972929696	-1.09015027576565	-0.671154448132964	-1.78372858053427	-0.599570938910676	-0.638734316480256	2	0	1	1	1	0	0	0	1	0	0	2	2	8	3	6	0	1	1	0	0	0	0	0	0	0	0	0	0	0	27.9903628117914	2	75.2525667351129	0	0	0	1	0	0	0	0	0	1
189	-1.31279902094421	-1.09015027576565	-2.32085362570848	-0.623521634418377	1.41251234869794	-0.374178051423274	2	0	2	0	0	0	0	0	0	0	0	1	2	8	2	5	0	1	1	0	0	0	0	0	0	0	0	0	0	0	26.8544055741036	2	66.5160848733744	0	0	0	0	0	0	0	0	0	1
190	-4.40413289504115	-1.09015027576565	-2.31580641267657	-1.78372858053427	-0.599570938910676	-0.638734316480256	3	0	2	0	0	0	0	0	0	0	1	1	2	8	3	6	0	1	1	0	1	0	0	0	0	0	0	0	0	0	25	1	78.1902806297057	0	0	0	1	0	0	0	0	0	2
191	1.71005544167822	-1.09015027576565	-2.58825785553454	3.46014899128823	-0.599570938910676	-0.638734316480256	5	0	1	0	0	0	0	0	0	1	0	1	2	3	2	6	0	0	0	0	0	0	0	0	0	0	0	0	0	0	20.2847985719502	1	63.4058863791923	1	0	0	0	0	0	0	0	0	2
192	0.234808716939137	-1.09015027576565	-2.31580641267657	-1.78372858053427	-0.599570938910676	-0.638734316480256	2	0	0	0	0	0	0	0	1	0	0	1	2	3	3	1	0	0	0	0	0	0	0	0	0	0	0	0	0	0	NA	NA	59.8822724161533	0	0	0	0	0	0	0	0	0	3
193	0.204614223166115	-1.09015027576565	-1.23768320486015	4.77619127200718	1.41251234869794	-0.374178051423274	3	1	1	0	0	0	0	0	1	0	1	1	1	8	2	4	1	1	1	0	0	0	0	0	0	0	0	0	0	0	23.1404958677686	1	77.7549623545517	0	0	0	0	0	0	0	0	0	1
194	-3.79067600865005	-1.09015027576565	-2.12243084488834	-1.78372858053427	-0.599570938910676	-0.638734316480256	2	2	2	0	0	0	0	0	1	0	0	1	2	8	3	4	0	0	0	0	0	0	0	0	0	0	0	0	0	1	23.3376844270401	1	72.8350444900753	0	0	0	0	0	0	0	0	0	1
195	2.06151074082777	-1.09015027576565	3.80917980769898	3.9058747182938	1.89648538609697	-0.638734316480256	2	2	0	0	1	0	0	0	2	0	0	1	2	3	3	5	0	0	0	0	0	0	0	0	0	0	0	0	0	0	30.4498269896194	3	61.6646132785763	0	0	0	0	0	0	0	0	0	3
196	1.04459126926164	0.514382830823124	-0.368702083649237	-0.734953066169769	-0.599570938910676	-0.0235165742140137	2	0	0	0	0	0	0	0	0	0	0	1	3	8	3	5	0	0	0	0	0	0	0	0	0	0	0	0	0	0	25.4028160836116	2	71.0335386721424	0	0	0	1	0	0	0	0	0	1
197	6.7894773592373	-1.09015027576565	1.44534616268956	1.47402939431062	-0.599570938910676	-0.228589154969428	0	0	0	0	0	0	0	0	0	0	0	4	3	5	2	6	0	0	0	0	0	0	0	0	0	0	0	1	1	0	19.9480597689036	1	27.5920602327173	0	0	0	0	0	0	0	0	0	3
198	12.6841613763851	5.32798215058944	1.73990608132889	3.21391813886223	2.24453112370049	-0.374178051423274	2	1	0	1	0	0	0	0	1	0	0	4	2	3	2	5	0	0	0	0	0	0	0	0	0	0	0	0	0	1	23.1404958677686	1	53.7932922655715	0	0	0	0	0	0	0	0	0	2
199	3.23412575547658	-1.09015027576565	0.529558314226723	5.48992812824235	-0.599570938910676	-0.115624364203235	3	0	1	0	0	0	0	0	0	0	0	1	1	8	2	6	0	0	0	0	0	0	0	0	0	0	0	0	0	0	21.0771952275208	1	68.684462696783	0	0	1	0	0	0	0	0	0	3
200	0.751000436478796	-1.09015027576565	2.70433218982373	-0.623521634418377	0.232447836091874	-0.0695704692086242	3	0	2	0	0	0	0	0	0	0	0	3	2	8	3	4	0	0	0	0	0	0	0	0	0	0	0	0	0	0	25.6543723973825	2	65.7056810403833	0	0	0	1	1	0	0	0	0	2
201	-1.86836061954447	0.873007944863321	-0.671154448132964	-1.78372858053427	-0.599570938910676	-0.638734316480256	1	0	1	0	0	0	0	0	0	0	0	1	1	8	3	6	0	0	0	0	0	0	0	0	0	0	0	0	0	0	28.3053323593864	2	78.7104722792608	1	0	0	0	0	0	0	0	1	1
202	-3.79067600865005	-1.09015027576565	-2.58825785553454	-1.78372858053427	-0.599570938910676	-0.638734316480256	3	0	1	0	0	0	0	0	0	0	1	1	1	8	1	5	0	0	0	0	0	0	0	0	0	0	0	0	0	0	22.6757369614512	1	69.7522245037646	0	0	0	1	0	0	1	0	0	1
203	14.2774339524766	6.78517499237687	-0.0720694066441696	6.47167611370713	-0.599570938910676	0.805321835469856	3	0	0	1	0	0	0	0	0	1	1	2	2	7	3	3	0	1	1	0	0	0	0	0	0	0	0	1	1	0	44.921875	3	61.8945927446954	0	0	1	1	1	0	0	0	0	2
205	-1.94420265205803	-1.09015027576565	-0.398703005274995	-0.734953066169769	-0.599570938910676	-0.638734316480256	1	0	0	0	0	0	0	0	0	0	0	2	3	3	3	5	0	1	1	0	0	0	0	0	0	0	0	1	1	1	NA	NA	64.2929500342231	0	0	0	0	0	0	0	0	0	2
206	10.9089549292525	6.93119776355497	2.73061804531033	0.425253879946123	3.42459563630656	3.62368884263656	3	0	1	0	0	0	0	0	0	0	0	1	2	3	2	4	0	0	0	0	0	0	0	0	0	0	0	0	0	0	23.7386621315193	1	59.8904859685147	0	0	0	0	0	1	0	0	0	1
207	9.50387403770699	1.84384573703841	2.42595011919799	5.98080212097474	2.72850416109952	0.609442493605353	2	0	2	0	0	0	0	0	2	0	1	1	3	3	3	6	0	0	0	0	0	0	0	0	0	0	0	0	0	0	21.6712580348944	1	49.5030800821355	0	0	0	0	0	0	0	0	0	3
208	-3.04805939218185	-1.09015027576565	1.96647144990848	0.536685311697515	0.232447836091874	0.358316017855328	0	0	0	0	0	0	0	0	0	0	0	4	2	3	3	6	0	0	0	0	0	0	0	0	0	0	0	0	0	0	NA	NA	53.7029431895962	0	0	1	0	0	0	0	0	0	2
209	-1.78801641284433	-1.09015027576565	-1.27555383111017	-0.13264764168599	-0.599570938910676	-0.638734316480256	1	1	1	0	0	0	0	0	0	0	0	1	1	7	1	5	0	0	0	0	0	0	0	0	0	0	0	0	0	0	29.7441998810232	2	63.1649555099247	0	0	0	1	1	0	1	0	0	1
210	1.98320276303891	-1.09015027576565	0.144132941150406	-1.78372858053427	1.89648538609697	0.199297332094525	3	1	1	2	1	1	0	0	2	0	0	4	3	3	3	5	0	0	0	0	0	0	0	0	0	0	0	0	0	0	24.3374797187669	1	69.4154688569473	0	0	0	0	0	0	0	0	0	3
211	2.45033369276555	7.79941119084281	-0.755035505636782	0.782072814879058	-0.599570938910676	0.404369912849939	0	0	0	0	0	0	0	0	0	0	0	4	NA	8	3	1	1	1	1	0	0	0	0	0	0	0	0	0	0	0	NA	NA	74.2751540041068	0	0	1	0	0	0	0	0	1	1
212	0.858487665030568	-1.09015027576565	7.55859751608709	1.0275593044299	-0.599570938910676	0.517334703616132	3	0	0	1	0	0	0	0	1	0	0	1	2	8	3	1	1	0	0	0	0	0	0	0	0	0	0	0	0	0	21.4535737137265	1	70.3326488706365	0	0	0	1	0	0	0	0	1	2
213	-1.80351648585422	1.58896443808178	-2.12243084488834	-0.244079073437382	-0.599570938910676	-0.638734316480256	2	2	0	1	1	0	0	0	0	0	0	1	1	8	1	NA	1	0	0	0	0	0	NA	NA	NA	0	0	0	0	0	NA	NA	66.8720054757016	1	0	0	0	0	0	0	0	0	2
214	0.585661461329387	-1.09015027576565	-1.77753887754419	-0.623521634418377	-0.599570938910676	-0.638734316480256	2	0	0	0	0	0	0	0	0	0	0	1	3	8	3	4	0	0	0	0	0	0	0	0	0	0	0	0	0	0	24.4897959183673	1	66.7241615331964	0	0	0	0	0	0	0	0	0	2
215	-1.81641122043841	-0.205260648836858	0.350074487289962	2.0763348187944	-0.599570938910676	-0.479715630719453	3	1	2	0	0	0	0	0	0	0	0	1	3	8	2	2	0	1	1	0	0	0	0	0	0	0	0	0	0	0	NA	NA	77.8425735797399	0	0	0	1	0	0	0	0	0	1
216	-1.50041655868991	-1.09015027576565	-2.12243084488834	-0.734953066169769	-0.599570938910676	-0.638734316480256	4	0	0	0	0	0	0	0	1	0	0	4	2	8	3	6	1	1	1	0	0	0	0	0	0	0	0	0	0	0	28.9340689016627	2	72.3148528405202	0	0	0	0	0	0	0	0	0	1
218	5.72020393408472	0.510695844381602	1.28299672539713	6.47167611370713	-0.599570938910676	-0.433661735724842	0	0	0	0	0	0	0	0	0	0	1	4	3	8	3	1	0	0	0	0	0	0	0	0	0	0	0	0	0	0	21.295294753921	1	70.4093086926762	0	0	1	0	0	0	0	0	0	3
219	4.10808132255109	6.8581286592915	2.72600938685065	1.0275593044299	1.89648538609697	-0.638734316480256	1	0	1	0	0	0	0	0	1	0	0	4	1	3	2	4	0	0	0	0	0	0	0	0	0	0	0	0	0	0	22.5827091723437	1	61.8398357289528	0	0	0	0	0	0	0	0	0	1
220	-3.67660886021722	-1.09015027576565	-1.77753887754419	-1.22582705890216	-0.599570938910676	-0.638734316480256	1	0	0	0	1	0	0	0	0	0	0	1	2	7	3	4	0	0	0	0	0	0	0	0	0	0	0	0	0	0	24.9107674003569	1	63.9644079397673	0	0	0	0	0	0	0	0	0	3
222	-2.95429101731154	-1.09015027576565	-1.32021815541015	-0.13264764168599	3.07654989870304	-0.374178051423274	0	0	0	0	0	0	0	0	0	0	0	1	3	3	1	1	0	0	0	0	0	0	0	0	0	0	0	0	0	0	30.1038062283737	3	59.5893223819302	0	0	0	1	0	0	0	0	0	3
223	4.80590616460158	-1.09015027576565	7.37598238143591	2.50018128262706	-0.599570938910676	10.5912478101962	3	0	0	0	0	0	0	0	2	0	1	4	3	6	3	4	0	0	0	0	0	0	0	0	0	1	0	0	0	0	27.34375	2	43.9644079397673	0	0	0	1	0	0	0	0	0	1
224	-3.2796759679272	-0.201573662395336	-0.671154448132964	-0.623521634418377	-0.599570938910676	-0.638734316480256	0	0	0	0	0	0	0	0	0	0	0	4	3	7	3	5	0	0	0	0	0	0	0	0	0	0	0	0	0	0	36.4937641723356	3	63.7700205338809	0	0	0	0	0	0	0	0	0	1
225	0.404472666748415	0.705150569109338	-1.78417422812773	-0.13264764168599	-0.599570938910676	-0.278746021335625	6	1	0	1	0	0	0	0	0	0	NA	4	1	8	3	6	0	1	1	0	0	0	0	0	0	0	0	0	0	0	28.9590001524158	2	65.9110198494182	0	0	1	1	0	0	0	0	0	3
226	-2.13224966065803	-1.09015027576565	-0.760173630598498	-0.690549163318103	-0.599570938910676	-0.638734316480256	0	0	0	0	0	0	0	0	0	0	0	1	2	2	2	1	1	1	1	0	0	0	0	NA	NA	0	0	0	0	0	20.7612456747405	1	61.160848733744	0	0	1	0	0	0	0	0	0	3
227	-3.55958343133869	-1.09015027576565	4.435316419705	-1.78372858053427	1.41251234869794	-0.16910547066786	2	1	1	0	0	0	0	0	0	0	1	2	2	8	3	5	0	1	1	0	0	0	0	0	0	0	0	0	0	0	26.5731292517007	2	73.719370294319	0	0	0	1	0	0	0	0	0	2
228	-0.961216318723434	-1.09015027576565	-1.01826234591844	-1.78372858053427	-0.599570938910676	-0.320696944958649	3	1	0	1	0	0	0	0	1	0	1	1	1	8	2	5	0	1	1	0	0	0	0	0	0	0	0	1	1	0	25.148605395519	2	70.0999315537303	0	0	0	1	0	0	0	0	0	1
229	10.1272703606922	6.31646174814523	-0.0304454668886307	3.16951423601057	-0.599570938910676	-0.0235165742140137	2	NA	0	0	0	0	0	0	0	0	0	1	3	7	3	3	0	0	0	0	0	0	0	0	0	0	0	1	1	0	28.3265803721898	2	55.6358658453114	0	0	0	0	0	0	0	0	0	2
230	0.0718600747933517	3.04146978677326	0.350074487289962	-1.78372858053427	-0.599570938910676	-0.479715630719453	0	0	0	0	0	0	0	0	0	0	0	4	3	8	3	1	0	0	0	0	0	0	0	0	0	0	0	0	0	0	25.3515413737155	2	76.8870636550308	0	0	0	1	0	1	0	0	0	1
231	-3.69112260408758	-1.09015027576565	-0.30292401931536	-1.78372858053427	-0.599570938910676	-0.638734316480256	0	0	0	0	0	0	0	0	0	0	0	4	3	3	3	4	0	0	0	0	0	0	0	0	0	0	0	0	0	0	21.9713358572201	1	47.5728952772074	0	0	0	0	0	0	0	0	0	1
232	-1.57782375158885	-1.09015027576565	0.82404761854479	-0.13264764168599	-0.599570938910676	-0.638734316480256	0	0	0	0	0	0	0	0	0	0	0	1	2	3	3	4	0	0	0	0	0	0	0	0	0	0	1	0	1	0	19.1953027964922	1	57.3032169746749	0	0	0	0	0	0	0	0	0	1
233	0.717711893705869	1.59372718247965	0.345027274258057	-0.13264764168599	1.41251234869794	0.144828929482161	2	0	1	0	0	0	0	0	0	0	1	1	3	8	3	6	0	1	0	0	1	0	0	0	0	0	0	0	0	0	19.53125	1	69.2539356605065	1	0	0	0	0	0	0	0	0	2
234	0.148290433807713	-1.09015027576565	0.600344327471689	-0.690549163318103	0.232447836091874	-0.638734316480256	2	1	1	0	0	0	0	0	0	0	0	1	1	3	2	3	0	1	1	0	0	0	0	0	0	0	0	0	0	0	25.4028160836116	2	57.015742642026	0	0	0	1	0	0	0	0	0	1
235	0.0900614073548428	-1.09015027576565	1.9002287775817	-0.311106602337108	0.232447836091874	-0.638734316480256	3	2	0	0	0	0	0	0	1	0	0	1	2	8	3	4	0	0	0	0	0	1	0	0	0	0	0	0	0	1	18.9069010188719	1	71.1759069130732	0	0	0	0	0	0	0	0	0	1
236	-0.350827883747063	0.514382830823124	-1.84997940203037	-0.13264764168599	-0.599570938910676	-0.638734316480256	1	0	0	1	0	0	0	0	0	0	1	1	3	8	3	5	0	0	0	0	0	0	0	0	0	0	0	0	0	0	25.9515570934256	2	72.5831622176591	0	0	0	0	0	0	0	0	1	2
237	16.4237343102272	14.9926674093368	6.03567203580455	6.47167611370713	-0.599570938910676	0.721419988223808	0	0	0	0	0	0	0	0	0	0	0	1	2	7	3	2	0	0	0	0	0	0	0	0	0	0	0	0	0	0	19.140625	1	62.757015742642	0	0	0	0	0	0	0	0	0	3
238	3.74186480656522	3.6391465819134	2.88432530353175	-0.690549163318103	-0.599570938910676	0.71830431299996	2	1	0	0	0	0	0	0	0	0	1	1	1	8	2	5	0	1	1	0	0	0	0	0	0	0	0	0	0	0	30.4779662232421	3	78.7624914442163	0	0	1	0	0	0	0	1	0	2
239	-5.05811164966474	-1.09015027576565	-2.58825785553454	-1.78372858053427	-0.599570938910676	-0.638734316480256	0	0	0	0	0	0	0	0	0	0	0	2	1	8	2	6	0	1	1	0	0	0	0	0	0	0	0	0	0	0	23.8086901719128	1	78.4284736481862	0	0	1	0	0	0	0	0	0	1
240	6.08607272178477	7.93493703376477	0.570212167948269	-0.13264764168599	7.80854299125582	-0.374178051423274	1	0	0	0	0	0	0	0	0	0	0	4	3	8	3	4	0	1	1	1	1	0	0	0	0	0	0	0	0	0	31.0445580715851	3	77.9794661190965	0	0	1	0	0	0	0	0	0	2
241	-5.05811164966474	-1.09015027576565	-2.58825785553454	-1.78372858053427	-0.599570938910676	-0.638734316480256	2	0	2	0	0	0	0	0	0	0	0	1	3	4	3	5	0	1	1	0	0	0	0	0	0	0	0	0	0	0	NA	NA	77.3360711841205	1	0	0	0	0	0	0	0	0	1
243	3.13801360222989	0.514382830823124	4.66689555627088	0.983155401578236	3.42459563630656	2.18165925304951	2	1	0	0	0	0	0	0	0	0	1	1	1	8	2	6	1	0	0	0	0	0	0	0	0	0	0	0	0	0	28.3603515283078	2	75.5208761122519	0	0	0	1	0	0	0	0	1	3
244	-3.277317541895	-1.09015027576565	-2.31580641267657	-1.29285458780188	-0.599570938910676	-0.638734316480256	2	2	0	0	0	0	0	0	0	0	0	1	3	8	3	6	0	1	1	0	1	0	0	0	0	0	0	0	0	0	32.0512820512821	3	70.0588637919233	0	0	0	0	0	0	0	0	0	1
245	-4.14536731263886	-1.09015027576565	-2.0433549698186	-1.78372858053427	-0.599570938910676	-0.638734316480256	2	0	0	1	0	0	0	0	0	0	0	1	2	8	3	6	0	0	0	0	0	0	0	0	0	0	0	0	0	0	33.531473860692	3	69.4154688569473	0	0	0	0	0	0	1	0	0	1
247	-0.637497640366155	-1.09015027576565	-1.56702892011162	-0.13264764168599	-0.599570938910676	-0.479715630719453	2	0	1	0	0	0	0	1	0	0	0	1	1	8	2	5	0	0	0	0	0	0	0	NA	NA	0	0	0	0	0	24.9199003203987	1	65.9192334017796	0	1	0	0	0	0	0	0	0	1
248	6.51334564556289	5.87845076087219	1.14353462272543	-0.690549163318103	-0.599570938910676	0.0812422738090063	2	2	0	2	1	0	0	1	0	0	0	1	3	2	1	4	1	1	1	0	0	1	0	0	0	0	0	NA	NA	0	34.4780962682531	3	63.6741957563313	0	0	0	0	0	0	1	1	0	1
249	4.69534826313149	-1.09015027576565	-2.04840218285051	0.246794919295005	0.232447836091874	-0.638734316480256	4	0	0	0	0	0	0	1	0	0	1	1	2	3	1	1	0	0	0	0	0	0	0	0	0	0	0	0	0	0	24.2424242424242	1	61.388090349076	0	0	0	1	0	0	0	0	0	1
250	10.7454791732114	5.00069337115955	2.86719091388741	-0.13264764168599	-0.599570938910676	1.63925051267305	0	0	0	0	0	0	0	0	0	0	0	4	2	3	2	6	0	1	1	0	0	0	0	0	0	0	0	0	0	0	26.8923231381548	2	61.0622861054073	0	0	0	0	0	0	0	0	0	1
251	0.669041562239933	-1.09015027576565	-0.36797066899315	-0.13264764168599	0.232447836091874	-0.479715630719453	1	0	1	0	0	0	0	0	0	0	0	1	2	3	1	4	0	0	0	0	0	0	0	0	0	0	0	0	0	0	31.9193079894028	3	59.7344284736482	0	0	0	1	0	0	1	1	0	2
252	2.11401814953013	2.55980223025687	0.707805877046778	-0.13264764168599	-0.599570938910676	-0.638734316480256	2	0	1	0	0	0	0	0	0	0	0	1	3	3	3	5	0	1	1	0	0	0	0	0	0	0	0	0	0	0	26.7299274950717	2	55.6139630390144	0	0	0	0	0	0	0	0	0	1
253	-0.411978614267872	-1.09015027576565	-0.158545909727606	-0.734953066169769	-0.599570938910676	-0.479715630719453	0	0	0	0	0	0	0	0	0	0	0	4	3	3	2	4	0	0	0	0	0	0	0	0	0	0	0	0	0	0	21.8724228190326	1	49.7221081451061	0	0	0	0	0	0	0	0	0	2
254	1.56737859170252	-1.09015027576565	-1.77090352696064	-0.13264764168599	-0.599570938910676	-0.638734316480256	2	0	0	1	0	0	0	1	1	0	0	4	2	3	2	4	0	1	1	0	0	0	0	0	0	0	0	0	0	0	25.3443526170799	2	69.864476386037	1	0	0	0	0	0	0	0	0	3
255	-1.48592536261471	-1.09015027576565	-1.81382136624255	-1.78372858053427	-0.599570938910676	-0.638734316480256	0	0	0	0	0	0	0	0	0	NA	0	4	3	8	3	6	0	1	1	0	0	0	NA	NA	NA	NA	NA	NA	NA	NA	24.3374797187669	1	74.7734428473648	NA	0	0	0	0	0	0	0	0	2
256	7.54568055083674	1.59372718247965	-2.58825785553454	0.983155401578236	-0.599570938910676	-0.278746021335625	0	0	0	0	0	0	0	0	0	0	0	4	2	8	3	6	1	0	0	0	0	0	0	0	0	0	0	0	0	0	28.256989886972	2	74.2258726899384	0	0	0	1	0	0	0	0	0	2
257	-0.336336687671865	0.514382830823124	-0.426958007200089	-1.78372858053427	0.232447836091874	0.199297332094525	0	0	0	0	0	0	0	0	0	0	0	1	3	4	3	5	0	0	0	0	0	0	0	0	0	0	0	0	0	0	25.78125	2	59.8466803559206	0	1	1	0	0	0	0	0	0	1
258	4.73576291365329	0.0703794967393133	1.66962922713825	-1.22582705890216	0.232447836091874	0.563388598610743	2	0	2	0	0	0	0	0	0	0	0	1	3	3	3	5	0	0	0	0	0	0	0	0	0	0	0	0	0	0	30.4831580551745	3	53.0896646132786	0	0	0	0	0	0	1	0	0	1
259	-3.33246107706305	-1.09015027576565	3.42963373637476	-1.78372858053427	-0.599570938910676	-0.433661735724842	2	0	1	0	0	0	0	0	0	0	0	1	2	8	3	6	0	1	1	0	0	0	0	0	0	0	0	0	0	0	23.3066800530675	1	66.5982203969884	0	0	0	0	0	0	0	0	0	1
260	3.05684983364663	-1.09015027576565	-0.459775601342996	1.0275593044299	-0.599570938910676	1.19634766643011	2	0	0	0	0	0	0	0	0	0	1	1	2	3	3	2	0	0	0	0	0	0	0	0	0	0	0	0	0	0	27.4348422496571	2	52.6269678302532	0	0	0	1	0	0	0	0	0	3
261	-2.19793443138827	-0.374193782547187	-2.58825785553454	-0.734953066169769	-0.599570938910676	-0.638734316480256	4	0	2	0	0	0	0	0	0	0	0	2	1	8	2	5	1	1	1	0	0	0	0	NA	NA	NA	0	0	0	0	22.640864624717	1	77.6892539356605	NA	0	0	0	0	0	0	0	0	1
262	1.85725154161116	-1.09015027576565	6.24508273044204	2.18776625054579	2.24453112370049	-0.16910547066786	2	0	0	1	0	0	0	0	1	0	0	1	3	3	2	6	0	0	0	0	0	0	0	0	0	0	0	0	0	0	21.5138585105239	1	49.3990417522245	0	0	0	0	0	0	0	0	0	1
263	-0.114613239118139	-0.201573662395336	-0.372514942640437	1.51843329716229	1.06446661109442	-0.638734316480256	3	0	0	0	0	0	0	0	0	0	0	1	3	3	2	5	0	0	0	0	0	0	0	0	0	0	0	0	0	0	17.9930795847751	0	62.2121834360027	0	0	0	0	0	0	0	0	0	1
264	-3.83531122277648	-1.09015027576565	0.863957462179798	-1.29285458780188	-0.599570938910676	0.563388598610743	0	0	0	0	0	0	0	0	0	0	0	1	2	3	3	2	0	1	1	0	0	0	0	0	0	0	0	0	0	0	26.0261748958953	2	57.6700889801506	0	0	0	1	0	0	0	0	0	3
265	-2.20375713984389	-0.205260648836858	-2.58825785553454	-0.13264764168599	-0.599570938910676	-0.638734316480256	2	0	0	0	0	0	0	0	0	0	0	1	1	8	3	4	0	0	0	0	0	0	0	0	0	0	0	0	0	1	25.390625	2	72.9445585215606	0	0	0	0	0	0	0	0	0	1
266	-4.85939465529498	-1.09015027576565	-2.58825785553454	-0.690549163318103	-0.599570938910676	-0.638734316480256	3	0	0	0	0	0	0	2	0	0	0	1	1	8	2	6	1	1	1	0	0	0	0	0	0	0	0	0	0	0	38.7369938291068	3	68.7173169062286	0	0	0	0	0	0	0	0	0	1
267	-3.32428213288164	-1.09015027576565	-0.542322590637902	-1.22582705890216	0.232447836091874	-0.638734316480256	4	1	0	1	1	0	0	0	0	0	0	1	2	8	2	5	0	0	0	0	0	0	0	0	0	0	0	0	0	0	24.4897959183673	1	76.1314168377823	0	0	0	0	0	0	0	0	0	1
268	-0.740756631611154	-1.09015027576565	0.677420571070568	0.358226351046397	-0.599570938910676	-0.228589154969428	3	0	0	0	0	0	0	0	2	0	0	1	2	3	3	3	0	0	0	0	0	0	NA	1	1	0	0	0	0	1	20.9643605870021	1	57.4346338124572	0	0	0	0	0	0	0	0	0	2
269	-1.33115132441313	-1.09015027576565	-0.707312483920781	-0.623521634418377	-0.599570938910676	-0.638734316480256	0	0	0	0	0	0	0	0	0	0	0	1	2	8	3	4	0	0	0	0	0	0	0	0	0	0	0	0	0	0	26.5625	2	69.2073921971253	0	0	0	0	0	0	0	0	0	1
270	-1.28290684160426	4.72530087538454	8.39668226219147	1.96490338704301	-0.599570938910676	-0.638734316480256	2	0	2	0	0	0	0	0	0	0	0	2	2	8	3	1	0	0	0	0	0	0	0	0	0	0	0	0	0	0	17.224803717353	0	77.9767282683094	0	0	0	0	1	0	1	0	1	2
271	6.17168484969485	4.42101618341787	1.26086741847163	-0.311106602337108	-0.599570938910676	0.198310035946786	2	0	0	0	0	0	0	0	0	0	0	2	2	8	3	1	1	1	1	1	0	1	0	0	0	0	0	0	0	NA	23.7332384003797	1	77.5578370978782	NA	0	0	0	0	0	0	1	0	3
272	-1.41035198923506	0.958956110109624	-1.58416330975595	-0.734953066169769	-0.599570938910676	-0.638734316480256	3	0	0	0	0	0	0	0	0	0	1	1	2	8	3	5	0	0	0	0	0	0	0	0	0	0	0	0	0	0	34.6020761245675	3	74.9541409993155	0	0	0	1	0	0	0	0	0	1
273	-1.18847369028391	-1.09015027576565	0.600344327471689	-1.29285458780188	0.232447836091874	-0.638734316480256	2	0	0	0	1	0	0	0	0	0	0	1	1	8	2	6	0	0	0	0	0	0	0	0	0	0	0	0	0	0	27.6887781337764	2	67.2662559890486	0	0	0	1	0	0	0	0	0	1
274	7.65672370891544	-1.09015027576565	-0.973455250137378	2.05371119274634	-0.599570938910676	-0.638734316480256	2	0	0	1	0	0	0	0	0	0	1	1	2	8	1	4	0	1	1	0	0	0	0	0	0	0	0	0	0	0	38.5787585355503	3	66.631074606434	0	0	0	1	0	0	0	0	0	1
275	4.24634038877433	-1.09015027576565	-1.36188609644783	-0.13264764168599	-0.599570938910676	-0.274643049964038	3	2	0	0	0	0	0	0	0	0	0	2	1	8	2	5	0	0	0	0	0	0	0	0	0	0	0	0	0	0	33.0578512396694	3	65.533196440794	0	0	0	0	0	0	0	1	0	1
276	1.24246478950431	0.514382830823124	-1.58416330975595	-0.13264764168599	-0.599570938910676	-0.638734316480256	2	0	2	0	0	0	0	0	0	0	0	1	2	3	2	4	0	1	1	0	0	0	0	0	0	0	0	0	0	0	38.3906055929843	3	63.7809719370294	0	0	0	0	0	0	0	0	0	3
277	-3.20864431516196	-1.09015027576565	-2.0433549698186	-0.13264764168599	-0.599570938910676	-0.638734316480256	0	0	0	0	0	0	0	0	0	0	0	4	2	7	3	6	0	0	0	0	0	0	0	0	0	0	0	0	0	0	21.2278876170656	1	62.6858316221766	0	0	0	0	0	0	0	0	0	2
279	-3.38359021841212	-1.09015027576565	-2.31580641267657	-1.78372858053427	-0.599570938910676	-0.638734316480256	0	0	0	0	0	0	0	0	0	0	0	2	1	3	1	6	0	0	0	0	0	0	0	0	0	0	0	0	0	1	28.0428165931398	2	57.5304585900068	0	0	0	0	0	0	0	0	0	2
280	-1.00336096967236	-1.09015027576565	-2.58825785553454	4.06245441577201	-0.599570938910676	-0.638734316480256	0	0	0	0	0	0	0	0	0	0	0	4	3	3	3	5	0	1	1	0	0	0	0	0	0	0	0	0	0	0	20.7612456747405	1	45.8124572210815	0	0	1	0	0	0	0	0	0	1
281	2.27515909346108	-0.205260648836858	2.87276137375164	6.47167611370713	-0.599570938910676	-0.638734316480256	0	0	0	0	0	0	0	0	0	0	0	3	3	3	3	5	0	0	0	0	0	0	0	0	0	0	0	0	0	0	20.2270257215312	1	62.1409993155373	0	0	0	0	0	0	0	0	0	3
282	4.047755573274	0.514382830823124	3.29340703293524	1.51843329716229	2.24453112370049	1.30188524572629	1	0	1	0	0	0	0	0	1	0	0	1	3	3	3	6	0	1	1	0	0	0	0	0	0	0	1	0	1	0	31.1791383219955	3	59.9397672826831	0	0	0	0	0	0	0	0	0	1
283	3.53242044883447	-0.201573662395336	1.8651099653397	1.83084832924356	-0.599570938910676	-0.638734316480256	2	0	0	1	0	0	0	0	0	0	0	1	2	3	3	5	0	0	0	0	0	0	0	0	0	0	0	0	0	0	19.4734066290722	1	39.0746064339493	0	0	0	0	0	0	0	1	0	1
284	7.14659902656393	2.56348921669839	-1.07554291273838	-1.29285458780188	-0.599570938910676	-0.638734316480256	1	0	0	0	0	0	0	0	0	0	0	1	1	7	3	1	0	1	1	0	0	0	0	0	0	0	0	0	0	1	34.2058298631767	3	56.1587953456537	0	0	1	0	0	0	0	0	0	3
285	-1.64371923381342	-1.09015027576565	-0.0175223295627631	-1.78372858053427	-0.599570938910676	0.199297332094525	1	0	0	1	0	0	0	0	0	0	0	2	2	3	3	6	0	0	0	0	0	0	0	0	0	0	0	0	0	0	23.6244474927602	1	66.5407255304586	0	0	0	0	0	0	0	0	0	2
286	-3.46020836305231	-1.09015027576565	-1.57366427069516	-1.22582705890216	-0.599570938910676	-0.479715630719453	2	0	0	0	0	0	0	0	0	0	0	2	2	8	3	4	0	1	1	0	0	0	0	0	0	0	0	0	0	0	37.6558171745152	3	78.7296372347707	0	0	0	1	0	0	0	0	0	1
287	0.563117779067427	-1.09015027576565	3.20625668164337	-1.78372858053427	2.72850416109952	0.404369912849939	0	0	0	0	0	0	0	0	0	0	0	1	2	3	3	5	0	0	0	0	0	0	0	0	0	0	0	0	0	0	25.6895619253651	2	58.2970568104038	0	0	0	1	0	0	0	0	0	2
288	7.00396468792691	4.71372818917205	0.0348296580606271	3.66038822874296	-0.599570938910676	-0.119727335574821	2	0	1	1	1	0	0	0	1	0	0	1	3	8	3	5	0	0	0	0	0	0	0	0	0	0	0	0	0	0	19.8176773682124	1	66.8117727583847	0	0	0	0	0	0	0	0	0	2
289	0.311666128985303	-0.201573662395336	-0.634871959434595	3.72741575764268	-0.599570938910676	-0.638734316480256	0	0	0	0	0	0	0	0	0	0	0	4	3	3	3	5	0	0	0	0	0	0	0	0	0	0	0	0	0	0	19.3213380026567	1	32.8432580424367	0	0	0	0	0	0	0	0	0	3
290	5.96028669265912	9.47428082172677	4.89727298866866	0.983155401578236	3.77850889497433	-0.374178051423274	2	0	1	0	0	0	0	0	0	0	0	4	3	8	3	6	0	0	0	0	0	0	0	0	0	0	0	0	0	NA	19.7055324211779	1	68.6570841889117	0	0	0	1	1	0	1	0	1	1
291	-0.47961200073818	-1.09015027576565	0.17585323822547	1.96490338704301	-0.599570938910676	0.199297332094525	3	0	1	1	0	0	0	1	0	0	0	1	2	3	1	6	0	0	0	0	0	0	0	0	0	0	0	0	0	0	24.2214532871972	1	61.1170431211499	0	0	0	1	0	0	0	0	0	1
292	2.75984231276864	1.67491260332808	2.7464842181399	-1.29285458780188	4.60466014891263	3.64122160331511	1	0	0	1	0	0	1	0	0	0	0	1	3	4	3	5	0	1	1	0	0	0	0	0	0	0	0	1	1	0	22.3093564088697	1	38.8473648186174	0	0	0	0	0	1	0	0	0	1
293	-5.05811164966474	-1.09015027576565	-2.58825785553454	-1.78372858053427	-0.599570938910676	-0.638734316480256	1	1	1	0	0	0	0	0	0	0	1	1	1	8	1	5	0	0	0	0	0	1	0	0	0	0	0	0	0	0	29.3723973825104	2	72.0766598220397	0	0	0	0	0	0	0	0	0	1
294	1.81257781726645	-0.374193782547187	-0.174092161820299	-1.78372858053427	1.41251234869794	-0.374178051423274	0	0	0	0	0	0	0	0	0	0	0	4	3	3	3	5	1	1	1	0	0	0	0	0	0	0	0	0	0	0	35.9084846619473	3	60.3915126625599	0	0	0	0	0	0	0	0	0	2
295	2.92822016388374	-0.0108059241091218	-1.81382136624255	-0.734953066169769	-0.599570938910676	-0.278746021335625	0	0	0	0	0	0	0	0	0	0	0	4	1	8	2	6	0	1	1	0	0	0	0	0	0	0	0	0	0	0	NA	NA	68.0766598220397	0	1	0	1	0	0	0	1	1	2
296	-0.406409618553567	0.514382830823124	0.350074487289962	3.10248670711084	-0.599570938910676	-0.479715630719453	3	0	2	0	0	0	0	0	0	0	0	1	3	3	3	NA	0	0	0	0	0	0	0	NA	NA	0	0	0	0	0	NA	NA	43.4715947980835	0	0	0	0	0	0	0	0	0	NA
297	0.723861640116126	6.93251525717821	-0.0232825711192065	-1.78372858053427	-0.599570938910676	2.71339227781887	2	1	2	0	0	0	0	0	1	0	0	4	2	8	3	1	0	0	0	0	0	0	0	0	0	0	0	0	0	0	20.3703703703704	1	75.9233401779603	0	0	0	0	0	0	0	0	0	2
298	5.45423324732211	2.47861680940844	3.04624916896612	1.83084832924356	1.41251234869794	3.83618863486199	0	0	0	0	0	0	0	0	0	0	0	1	1	7	2	6	0	0	0	0	0	0	0	0	0	0	0	0	0	0	26.1426884803508	2	62.2094455852156	0	0	1	1	0	0	0	0	0	3
299	-1.38879401283103	-1.09015027576565	0.871207632778014	-1.78372858053427	-0.599570938910676	-0.638734316480256	0	0	0	0	0	0	0	0	0	0	0	1	3	3	3	4	0	0	0	0	0	0	0	0	0	0	0	0	0	0	20.619253650622	1	33.8069815195072	0	0	0	0	0	0	0	0	0	2
300	-5.05811164966474	-1.09015027576565	-0.671154448132964	-1.78372858053427	-0.599570938910676	-0.638734316480256	6	0	0	0	0	0	0	0	0	0	0	1	1	8	3	5	0	0	0	0	0	0	0	0	0	0	0	0	0	0	19.7055324211779	1	76.9856262833676	0	0	0	0	0	0	0	0	0	1
301	-0.820068464208558	-1.09015027576565	1.71316188643483	4.21828975037507	0.232447836091874	-0.638734316480256	3	0	2	1	0	0	0	0	0	0	0	3	2	8	2	5	0	0	0	0	0	0	0	0	0	0	0	0	0	0	19.5716812826979	1	67.3812457221081	0	0	0	0	0	0	0	0	0	2
302	-0.311640608129476	-1.09015027576565	1.08171759021058	-0.13264764168599	-0.599570938910676	-0.479715630719453	3	0	2	0	0	0	0	0	0	0	0	1	2	7	2	NA	0	0	0	0	0	0	0	0	0	0	0	0	0	0	25.0995015956112	2	60.1724845995893	0	0	0	0	0	0	0	0	0	2
303	-4.30681652372121	-1.09015027576565	-2.32244176326012	-1.78372858053427	-0.599570938910676	-0.638734316480256	0	0	0	0	0	0	0	0	0	0	0	1	2	3	3	6	0	0	0	0	0	0	0	0	0	0	0	0	0	0	20.2847985719502	1	57.9575633127995	0	0	0	0	0	0	0	0	0	2
304	3.64007925764968	-1.09015027576565	3.24637872117325	1.51843329716229	-0.599570938910676	-0.115624364203235	4	0	0	0	1	1	0	0	2	0	0	1	3	3	2	4	0	0	0	0	0	0	0	0	0	0	0	0	0	0	22.9590876585494	1	47.854893908282	0	0	0	1	0	0	0	0	0	3
305	10.041322803701	5.7108113620238	-0.0229940093888921	-0.13264764168599	1.06446661109442	0.445333540325224	0	0	0	0	0	0	0	0	0	0	0	4	1	7	2	3	0	1	1	0	0	0	0	0	0	0	0	0	0	0	25.9645421720962	2	63.0034223134839	0	0	0	1	0	0	0	0	0	3
306	-0.976243787022021	-1.09015027576565	0.332940097645626	-0.13264764168599	-0.599570938910676	-0.638734316480256	5	1	2	0	0	0	0	1	0	0	0	4	2	3	2	6	0	0	0	0	0	0	0	0	0	0	0	0	0	0	34.4752503991871	3	46.6885694729637	0	0	0	0	0	0	0	0	0	2
307	-4.47724426141242	-0.205260648836858	-2.58825785553454	-1.78372858053427	-0.599570938910676	-0.638734316480256	2	0	0	1	0	0	0	0	0	0	0	1	1	3	2	4	0	1	1	0	0	0	0	NA	NA	0	0	0	0	0	26.7697798929209	2	57.8042436687201	0	0	0	0	0	0	0	0	0	1
308	4.22491283157628	2.49568866958646	-1.03539673556278	0.91612787267851	-0.599570938910676	-0.119727335574821	1	0	1	0	0	0	0	0	0	0	0	1	1	3	1	6	0	0	0	0	0	0	0	0	0	0	0	0	0	0	30.1102788964583	3	47.9917864476386	0	0	0	1	0	0	0	0	0	NA
309	-4.20968392741619	-1.09015027576565	-1.65167525504558	-0.13264764168599	-0.599570938910676	0.358316017855328	0	0	0	0	0	0	0	0	0	0	0	4	2	8	3	5	0	1	1	0	0	0	0	0	0	0	0	0	0	1	30.7787011388119	3	66.7132101300479	0	0	0	1	0	0	0	0	0	1
310	5.01686488816347	2.55980223025687	2.21818043649106	6.47167611370713	-0.599570938910676	-0.320696944958649	1	0	0	1	0	0	0	0	0	0	1	1	2	3	3	1	1	1	1	0	0	0	0	0	0	0	0	0	0	0	36.5797896662094	3	58.5270362765229	0	0	0	1	0	0	0	0	0	1
311	-0.503390971775139	-1.09015027576565	-2.31580641267657	-0.623521634418377	-0.599570938910676	-0.638734316480256	2	0	1	1	0	0	0	0	0	0	0	1	1	8	3	6	0	0	0	0	0	0	0	0	0	0	0	0	0	NA	26.2595847484332	2	69.5195071868583	0	0	0	1	0	0	0	0	0	1
312	-3.61213087932887	-1.09015027576565	-1.34799435559635	-1.78372858053427	-0.599570938910676	-0.638734316480256	0	0	0	0	0	0	0	0	0	0	0	4	3	8	3	6	0	1	1	0	0	0	0	NA	NA	0	0	0	0	0	21.4532871972318	1	70.8993839835729	0	0	0	0	0	0	0	1	0	1
313	1.20845698472443	0.514382830823124	-2.32244176326012	-0.13264764168599	-0.599570938910676	-0.638734316480256	2	1	2	0	0	0	0	0	1	0	0	1	3	3	2	4	0	0	0	0	0	0	0	0	0	0	0	0	0	0	24.9649464792586	1	62.0479123887748	0	0	0	0	0	0	0	0	0	1
314	-2.18654391448065	-1.09015027576565	4.1187902787679	-1.78372858053427	-0.599570938910676	-0.274643049964038	0	0	0	0	0	0	0	0	0	0	0	1	3	3	3	5	0	0	0	0	0	0	0	0	0	0	0	0	0	0	25.4028160836116	2	64.8323066392882	0	0	0	0	0	0	0	0	0	1
315	1.95295007352077	-1.09015027576565	0.162902991330841	-0.690549163318103	-0.599570938910676	-0.638734316480256	4	1	1	0	0	0	0	0	0	0	0	1	1	3	2	5	0	1	1	0	0	0	0	0	0	0	0	0	0	0	24.7251829329413	1	62.6584531143053	0	0	0	0	0	0	0	0	0	2
316	2.6019460831756	2.55980223025687	0.598756189920045	-0.13264764168599	-0.599570938910676	-0.638734316480256	2	0	0	0	1	0	0	0	0	0	0	2	1	8	3	5	0	0	0	0	0	0	0	0	0	0	0	0	0	0	21.7554685336814	1	78.3682409308693	0	0	0	0	0	0	0	0	0	1
317	3.71985609390331	1.59372718247965	-0.388203966214208	1.09458683332963	-0.599570938910676	-0.119727335574821	2	2	2	0	0	0	0	0	0	0	1	2	2	8	1	1	0	1	1	0	0	0	0	0	0	0	0	0	0	0	27.4405991735537	2	76.331279945243	0	0	0	0	0	0	0	0	0	1
318	-4.60244863447235	-1.09015027576565	-2.58825785553454	-1.78372858053427	-0.599570938910676	-0.638734316480256	2	0	2	0	0	0	0	0	0	0	0	1	3	4	3	1	0	0	0	0	0	0	0	NA	NA	0	0	0	0	0	24.4646016033724	1	62.4476386036961	0	0	0	0	0	0	0	0	0	3
319	-0.3661623406462	-1.09015027576565	-0.808138682912322	3.34797319666169	1.41251234869794	-0.374178051423274	1	0	1	0	0	0	0	0	1	0	0	2	2	7	2	4	0	0	0	0	0	0	0	0	0	0	0	0	0	0	16.1616161616162	0	60.8268309377139	0	0	0	0	0	0	0	0	1	3
321	0.129107408254003	-1.09015027576565	-2.30530737361579	-1.78372858053427	-0.599570938910676	-0.479715630719453	0	0	0	0	0	0	0	0	0	0	0	4	2	3	1	5	0	0	0	0	0	0	0	0	0	0	0	0	0	0	24.3024870597147	1	39.8685831622177	0	0	0	0	0	0	0	0	0	3
322	4.51896096126964	0.514382830823124	3.31668593267932	-1.22582705890216	4.74058744870814	0.463853597151507	0	0	0	0	0	0	0	0	0	0	1	3	3	3	3	6	0	0	0	0	0	0	0	0	0	0	0	0	0	0	17.258382642998	0	67.3319644079398	0	0	0	0	0	0	0	0	0	1
323	-4.81006792437319	-1.09015027576565	-1.16264045550619	-1.78372858053427	-0.599570938910676	-0.479715630719453	0	0	0	0	0	0	0	0	0	0	0	1	2	8	3	5	1	1	1	0	0	0	0	0	0	0	0	0	0	0	27.8851873884593	2	74.984257357974	0	0	0	0	0	0	0	0	0	1
324	2.76249596187375	0.786335989957773	1.28686041387437	-1.22582705890216	-0.599570938910676	-0.274643049964038	3	0	0	2	0	0	0	0	0	0	0	3	1	8	3	4	0	1	1	0	0	1	0	0	0	NA	0	0	0	0	34.7208826819953	3	65.5989048596851	0	0	0	1	0	0	0	0	0	3
325	-0.668352399865227	-1.09015027576565	2.80779884480572	0.425253879946123	0.232447836091874	-0.274643049964038	3	0	1	1	0	0	0	0	2	0	1	4	3	8	3	4	0	1	1	0	0	0	0	0	0	0	0	0	0	0	27.34375	2	63.9561943874059	0	0	0	0	0	0	0	0	0	1
326	-0.0877264437319145	-1.09015027576565	-2.58825785553454	-1.78372858053427	-0.599570938910676	-0.638734316480256	3	3	0	0	0	0	0	0	0	0	0	1	1	8	2	6	1	1	1	0	0	0	0	0	0	0	0	0	0	0	38.1039475689681	3	64.8651608487337	0	0	0	0	0	0	0	0	0	1
327	-0.920275621043174	0.700387824711471	-0.388203966214208	-1.22582705890216	-0.599570938910676	-0.479715630719453	3	0	1	0	0	0	0	0	1	0	1	1	3	3	3	4	0	0	0	0	0	0	0	0	0	0	0	0	0	0	23.3066800530675	1	60.5201916495551	0	0	0	0	0	0	0	0	0	1
328	8.3778070901241	1.39927245775191	1.9663878627122	-0.13264764168599	-0.599570938910676	-0.638734316480256	0	0	0	0	0	0	0	0	0	0	0	1	3	7	3	1	0	1	1	1	1	0	0	0	0	0	0	0	0	0	25	1	64.7337440109514	0	0	0	0	0	0	1	0	0	2
329	0.740042041798241	-1.09015027576565	4.18180974980561	3.16951423601057	0.232447836091874	0.199297332094525	2	0	2	0	0	0	0	0	0	0	1	1	3	3	3	4	0	0	0	0	0	0	0	0	0	0	0	0	0	0	25.0593070266297	2	47.170431211499	0	0	0	0	0	0	0	0	0	3
330	-2.09139975589549	-1.09015027576565	-1.3012128278372	-0.13264764168599	-0.599570938910676	-0.479715630719453	2	0	0	0	0	0	1	0	0	0	0	NA	3	1	3	5	0	0	0	0	0	0	0	0	0	0	0	0	0	0	62.5	3	41.9082819986311	0	0	0	0	0	0	0	0	0	1
331	7.04966026815779	1.59372718247965	-1.09448186662176	-1.22582705890216	0.232447836091874	0.085345245180593	3	0	0	2	2	2	0	0	0	0	0	2	1	8	2	1	1	1	1	1	1	1	0	0	0	0	0	0	0	NA	27.9155188246097	2	76.8213552361396	0	0	0	1	1	0	0	1	1	2
332	10.6111878156586	1.94686576246273	0.767760762631243	-0.13264764168599	-0.599570938910676	0.13550211154679	2	0	0	0	0	0	0	0	0	0	0	1	1	8	3	2	0	1	0	1	1	1	0	0	0	0	0	0	0	0	27.8851873884593	2	77.6043805612594	0	0	0	1	0	0	0	1	0	3
333	-0.849727543628048	-1.09015027576565	-2.03285593075782	-0.690549163318103	-0.599570938910676	-0.479715630719453	2	0	0	0	0	0	0	2	0	0	0	1	1	8	1	1	0	0	0	0	0	0	0	0	0	0	0	1	1	0	31.2385898008033	3	74.9185489390828	0	0	0	0	0	0	0	0	0	1
334	-1.52889311285748	-0.374193782547187	0.0776230444319938	-1.29285458780188	-0.599570938910676	-0.479715630719453	3	0	1	0	0	0	0	0	0	0	1	2	1	3	3	1	0	0	0	0	0	0	0	0	0	0	0	0	0	0	20.8325296091972	1	54.8747433264887	0	0	0	0	0	0	0	0	0	3
335	0.753208628514411	-1.09015027576565	-2.58825785553454	-1.78372858053427	-0.599570938910676	-0.638734316480256	0	0	0	0	0	0	0	0	0	0	0	1	1	8	3	5	0	1	1	0	0	0	0	0	0	0	0	0	0	0	23.7953599048186	1	75.5975359342916	0	0	0	0	0	0	0	0	0	2
336	-3.7540209122238	-1.09015027576565	-0.991015211639767	-0.13264764168599	0.232447836091874	-0.479715630719453	1	0	0	1	0	0	0	0	1	0	0	4	3	8	2	6	0	0	0	0	0	0	0	0	0	0	0	0	0	0	19.5918367346939	1	65.9712525667351	0	0	0	0	0	0	1	0	1	3
337	-4.3201056465576	-1.09015027576565	-2.58825785553454	-0.623521634418377	-0.599570938910676	-0.638734316480256	6	0	NA	NA	NA	NA	NA	NA	NA	NA	NA	2	1	8	2	6	0	0	0	0	0	0	0	0	0	0	0	0	0	0	NA	NA	79.1457905544148	0	0	0	0	1	0	0	0	0	1
338	11.8130722522907	2.55980223025687	0.48426049583963	4.24007002717867	-0.599570938910676	0.199297332094525	3	1	2	0	0	0	0	0	1	0	0	4	2	8	3	4	0	0	0	0	0	0	0	0	0	1	0	0	0	0	20.4381655849977	1	63.9616700889801	0	0	1	1	0	0	0	0	0	2
339	3.4009976168008	-1.09015027576565	0.57545060817481	-0.13264764168599	1.41251234869794	-0.0100867849070558	2	1	0	0	1	0	0	0	1	0	0	1	1	3	3	4	0	1	1	0	0	0	0	0	0	0	0	0	0	0	26.5337588296461	2	58.1190965092402	0	0	0	0	0	0	0	0	0	2
340	3.25473831014491	4.35510307513186	11.1967522893364	2.12073872164607	14.0627788129539	17.6803774982674	1	0	1	0	0	0	0	0	0	1	1	1	3	8	3	4	1	0	0	0	0	0	0	0	0	0	0	0	0	0	24.6097337006428	1	65.09787816564	0	0	0	0	0	1	0	0	0	1
341	-1.15358684310439	-1.09015027576565	-1.54136992338459	-0.623521634418377	-0.599570938910676	-0.638734316480256	2	0	1	0	0	0	0	0	0	0	0	2	2	8	2	4	0	1	0	0	1	0	0	0	0	0	0	NA	NA	0	26.7228725206067	2	77.0102669404517	NA	0	0	0	0	0	0	0	0	2
342	-1.08425836002746	-1.09015027576565	-2.31580641267657	0.581089214549181	-0.599570938910676	-0.638734316480256	1	0	NA	NA	NA	NA	NA	NA	NA	NA	NA	2	1	8	3	4	0	0	0	0	0	0	NA	0	NA	0	0	0	0	1	29.7210791037951	2	76.3696098562628	0	0	0	1	0	0	0	0	0	2
343	-3.23545958889519	-1.09015027576565	-2.20707717982231	-1.78372858053427	-0.599570938910676	0.199297332094525	1	0	0	0	0	0	0	0	0	0	0	2	2	8	3	6	0	0	0	0	0	0	0	NA	NA	0	0	0	0	0	20.4491374182035	1	73.1882272416153	0	0	0	0	0	0	0	0	0	3
344	9.09827539848879	-1.09015027576565	-0.555030806934708	0.380849977094457	-0.599570938910676	-0.433661735724842	1	0	0	0	0	0	0	0	1	0	0	4	3	8	3	5	0	0	0	0	0	0	0	0	0	0	0	0	0	0	21.4109449847583	1	68.8898015058179	0	0	0	1	0	0	1	0	0	2
345	-5.05811164966474	-1.09015027576565	-2.58825785553454	-1.78372858053427	-0.599570938910676	-0.638734316480256	0	0	0	0	0	0	0	0	0	0	0	1	3	3	3	6	0	0	0	0	0	0	0	0	0	0	0	0	0	0	22.8328793462586	1	55.8056125941136	0	0	0	0	0	0	0	0	0	1
346	-3.5486386555655	-1.09015027576565	-0.405338355858544	-0.13264764168599	-0.599570938910676	-0.638734316480256	2	0	2	0	0	0	0	0	0	0	0	1	2	8	2	4	0	0	0	0	0	0	0	0	0	0	0	0	0	0	28.084332107116	2	75.5263518138262	0	0	0	1	0	0	0	0	0	1
347	-4.30681652372121	-1.09015027576565	-2.32244176326012	-1.78372858053427	-0.599570938910676	-0.638734316480256	0	0	0	0	0	0	0	0	0	0	0	1	1	8	3	1	0	1	0	1	0	0	0	0	0	0	0	0	0	0	NA	NA	76.3148528405202	0	0	0	0	0	0	0	0	0	1
348	7.37197494235287	2.55980223025687	0.929566634720518	1.05018293047796	-0.599570938910676	1.40142024718552	1	0	1	0	0	0	0	0	0	0	0	1	2	7	3	6	0	1	1	0	0	0	0	0	0	0	0	0	0	0	30.297783933518	3	64.4490075290897	0	0	0	1	0	0	0	0	0	1
349	7.67045120190887	4.79910640921567	3.04146336125064	2.67864024327818	7.44876221152381	0.98455161964772	3	2	0	0	1	0	0	0	2	0	0	1	3	7	2	5	0	0	0	0	0	0	0	0	0	0	0	0	0	0	23.2334561768947	1	63.9890485968515	0	0	0	0	0	0	0	0	0	1
350	6.78209678147566	0.514382830823124	1.09101329379863	-1.78372858053427	0.232447836091874	0.404369912849939	2	1	2	0	0	0	0	0	0	0	1	4	3	7	3	2	0	1	1	0	0	0	0	0	0	1	0	0	0	0	27.3356401384083	2	63.4442162902122	0	0	0	1	1	0	0	0	0	2
351	-3.42287880153977	-1.09015027576565	3.3760073122669	-1.78372858053427	-0.599570938910676	-0.638734316480256	3	1	0	1	0	0	0	0	0	0	0	2	1	8	2	1	0	0	0	0	0	0	0	0	0	0	0	0	0	0	53.1462585034014	3	68.6269678302532	0	0	0	1	0	0	0	0	0	1
352	-4.63267355595789	-1.09015027576565	-0.205327437486762	-1.78372858053427	-0.599570938910676	-0.638734316480256	0	0	0	0	0	0	0	0	0	NA	0	2	2	8	3	6	0	1	1	0	0	0	NA	NA	NA	NA	NA	NA	NA	NA	34.0136054421769	3	73.8754277891855	NA	1	0	0	0	0	0	0	0	3
353	-1.67896168801109	-1.09015027576565	-2.58825785553454	-0.13264764168599	-0.599570938910676	-0.638734316480256	3	0	1	0	0	0	0	0	0	NA	NA	1	1	8	2	NA	0	1	1	0	0	0	NA	NA	NA	NA	NA	NA	NA	NA	NA	NA	75.4387405886379	NA	0	0	1	0	1	0	0	0	1
354	16.2694714928927	14.7182695060819	2.01224564355681	6.47167611370713	10.3866579753402	2.18257156336713	3	3	0	1	1	0	0	0	2	NA	0	1	1	8	3	1	0	1	0	1	1	1	NA	NA	NA	NA	NA	NA	NA	NA	20.8209399167162	1	78.1601642710472	NA	0	0	0	0	0	1	1	1	3
355	-4.60244863447235	-1.09015027576565	-2.58825785553454	-1.78372858053427	-0.599570938910676	-0.638734316480256	2	0	0	0	0	0	0	0	0	0	0	4	1	8	2	5	0	0	0	0	0	0	0	0	0	0	0	0	0	0	25.9106843468983	2	71.5509924709103	0	0	0	0	0	0	0	0	0	3
356	0.0834611931579372	1.39927245775191	-2.04999032040215	-0.734953066169769	0.580493573695394	-0.374178051423274	1	0	0	1	0	0	0	1	1	0	0	1	2	3	2	4	0	0	0	0	0	0	0	0	0	0	0	0	0	0	22.9853975121687	1	55.0937713894593	0	0	0	0	0	0	0	0	0	1
357	-4.68626831362448	-1.09015027576565	-0.26494838765858	-0.13264764168599	-0.599570938910676	-0.638734316480256	2	0	2	0	0	0	0	0	0	0	0	1	1	8	2	6	0	1	0	0	1	1	0	0	0	0	0	0	0	0	24.0054869684499	1	78.2696783025325	0	0	0	0	0	0	0	0	0	1
358	4.08256779326162	7.17394234523069	5.04393340238731	6.47167611370713	-0.599570938910676	-0.274643049964038	1	0	0	1	0	0	0	0	0	0	0	2	3	2	1	2	0	1	1	0	0	0	0	0	0	0	0	0	0	1	21.3039485766759	1	60.1505817932923	0	0	0	0	0	0	0	0	0	1
359	-1.30732149133399	0.514382830823124	-0.97976392677875	-1.78372858053427	-0.599570938910676	-0.638734316480256	4	3	1	0	0	0	0	0	0	0	1	1	3	8	3	5	0	1	1	0	0	0	0	0	0	0	0	0	0	0	27.281746031746	2	74.861054072553	0	0	0	0	0	0	1	0	0	3
360	-2.68945130820316	-1.09015027576565	-2.20707717982231	-0.623521634418377	-0.599570938910676	0.199297332094525	2	0	2	0	0	0	0	0	0	0	0	1	2	3	3	4	0	1	1	0	0	0	0	0	0	NA	0	0	0	0	27.0051309748852	2	51.5865845311431	0	0	0	0	0	0	0	0	0	2
361	2.24493115656494	0.514382830823124	-1.83948036296958	1.51843329716229	-0.599570938910676	-0.479715630719453	0	0	0	0	0	0	0	0	0	0	0	3	2	3	3	2	0	0	0	0	0	0	0	0	0	0	0	0	0	0	40.2646966142642	3	45.6509240246407	0	0	0	0	0	0	0	0	0	3
362	-5.05811164966474	-1.09015027576565	-2.58825785553454	-1.78372858053427	-0.599570938910676	-0.638734316480256	3	0	0	0	0	0	0	0	2	0	0	3	1	3	1	5	0	1	1	0	0	0	0	0	0	0	0	0	0	0	23.3066800530675	1	61.7713894592745	0	0	0	1	0	0	0	0	0	3
363	2.50761348697595	-0.374193782547187	-1.3062600408691	0.425253879946123	1.41251234869794	-0.21515936566247	1	0	1	0	0	0	0	0	1	0	1	2	2	3	2	5	0	0	0	0	0	0	0	0	0	0	0	0	0	NA	29.0174471992654	2	64.8268309377139	0	0	0	0	1	0	0	0	0	1
365	-3.02994622409972	-1.09015027576565	2.27489168039765	-0.13264764168599	-0.599570938910676	1.24240156142472	2	1	2	0	0	0	0	0	0	1	0	3	3	7	3	4	0	1	1	0	0	1	0	0	0	0	0	0	0	1	26.7949380165289	2	58.6064339493498	0	0	1	0	0	0	0	0	0	3
366	-0.164390257765408	-1.09015027576565	-1.36188609644783	-0.690549163318103	-0.599570938910676	-0.274643049964038	3	0	1	0	0	0	0	0	1	0	0	2	3	8	3	5	0	1	1	0	0	0	0	NA	NA	0	0	0	0	0	26.7697798929209	2	66.9705681040383	0	0	0	0	0	0	0	0	0	3
367	-1.56912755342599	-1.09015027576565	-1.27555383111017	0.849100343778784	-0.599570938910676	-0.638734316480256	1	0	0	1	0	0	0	0	0	0	0	1	1	8	1	3	0	1	1	0	0	0	0	0	0	0	0	0	0	0	29.9687825182102	2	67.7453798767967	0	0	0	0	0	0	0	0	0	3
368	1.16008289913313	-1.09015027576565	0.600344327471689	1.96490338704301	2.94649011997178	-0.374178051423274	3	1	1	0	0	0	0	0	1	0	1	1	2	8	1	1	0	1	1	0	1	0	0	0	0	0	0	0	0	0	31.9921713274869	3	73.7878165639973	0	0	0	1	0	0	0	0	0	2
369	5.14825555782744	-1.09015027576565	-2.31580641267657	-1.78372858053427	-0.599570938910676	-0.638734316480256	2	0	1	0	0	0	0	0	1	0	0	2	2	8	3	4	1	1	1	0	0	0	0	0	0	0	0	0	0	0	30.9917355371901	3	69.0677618069815	0	0	0	0	0	0	0	0	0	3
370	-4.1469793048871	-1.09015027576565	-0.97976392677875	-0.0656201127862641	-0.599570938910676	-0.638734316480256	2	0	1	0	0	0	0	0	0	0	0	1	3	7	1	6	0	0	0	0	0	0	0	0	0	0	0	0	0	0	24.7409372871024	1	64.1834360027378	0	0	1	0	0	0	0	0	0	2
371	6.89486208205409	1.59372718247965	-2.04999032040215	3.41500072556141	-0.599570938910676	-0.278746021335625	1	0	1	0	0	0	0	0	1	0	0	3	1	3	2	3	0	0	0	0	0	0	0	0	0	0	0	0	0	NA	23.9389897746315	1	61.9301848049281	0	0	1	1	0	0	0	0	0	1
372	6.025936287325	0.514382830823124	-0.764816230633426	-1.22582705890216	3.07654989870304	-0.21515936566247	2	0	1	1	0	0	0	0	0	0	0	1	3	3	1	4	0	1	1	0	0	1	0	0	0	0	0	0	0	0	24.034609838167	1	61.0814510609172	0	0	0	1	0	0	0	0	0	NA
373	3.72281632781616	-1.09015027576565	-0.958596411418636	4.93202660661024	0.232447836091874	-0.638734316480256	2	1	0	0	0	0	0	0	1	0	0	1	1	7	1	1	0	0	0	0	0	0	0	0	0	0	0	0	0	1	22.9853975121687	1	58.8692676249144	0	0	1	0	0	0	0	0	0	3
374	15.9607334647982	15.4112330306901	2.717223861142	1.47402939431062	-0.599570938910676	8.59096776114491	0	0	0	0	0	0	0	0	0	0	0	1	1	7	3	1	0	0	0	0	0	0	0	0	0	1	0	0	0	0	18.2898948331047	0	57.968514715948	0	0	0	0	0	0	0	0	1	3
375	-1.66247845663342	-1.09015027576565	-2.03285593075782	0.425253879946123	-0.599570938910676	-0.479715630719453	3	1	2	1	0	0	0	0	1	0	1	1	3	3	3	4	0	0	0	0	0	0	0	0	0	0	0	0	0	0	25.0761930481077	2	54.7816563997262	0	0	0	0	0	0	0	0	0	3
376	-3.58173584494989	-1.09015027576565	-1.16264045550619	-1.78372858053427	-0.599570938910676	-0.479715630719453	2	1	1	0	0	0	0	0	0	0	0	1	3	3	3	4	0	0	0	0	0	0	0	0	0	0	0	0	0	0	30.1162131519274	3	42.4394250513347	0	0	0	0	0	0	0	0	0	2
377	-1.20237730180279	-1.09015027576565	-0.792592430819629	-0.734953066169769	-0.599570938910676	-0.479715630719453	0	0	0	0	0	0	0	0	0	0	0	4	3	3	3	4	0	0	0	0	0	0	0	0	0	0	0	1	1	0	22.3081499107674	1	41.4209445585216	0	0	1	0	0	0	0	0	0	1
378	-0.0214888375804449	-1.09015027576565	1.66962922713825	-0.13264764168599	0.232447836091874	0.563388598610743	0	0	0	0	0	0	0	0	0	0	0	1	2	2	2	2	0	0	0	0	0	0	0	0	0	0	0	0	0	0	23.6340330075308	1	37.305954825462	0	0	0	0	0	0	0	0	0	3
379	1.8277992262182	-1.09015027576565	1.20380221649205	1.69689225781341	0.232447836091874	0.563388598610743	2	0	1	1	0	0	0	0	0	0	0	2	2	8	3	5	0	0	0	0	0	1	0	0	0	0	0	0	0	1	27.3588454567217	2	77.0485968514716	NA	0	0	0	0	0	0	1	0	2
380	-5.05811164966474	-1.09015027576565	-1.34799435559635	-1.78372858053427	-0.599570938910676	-0.638734316480256	1	0	1	0	0	0	0	0	0	0	0	3	1	8	2	5	0	0	0	0	0	0	0	0	0	0	0	0	0	0	30.116002379536	3	71.4743326488706	0	0	0	0	0	0	0	0	0	1
381	4.06530540186682	0.958956110109624	4.44941055252182	-0.13264764168599	6.97065669518902	0.154934478690691	0	0	0	0	0	0	0	0	0	0	0	1	2	8	2	4	0	0	0	0	0	0	0	0	0	0	0	0	0	0	32.8473001121615	3	68.7994524298426	0	0	0	1	1	0	0	0	0	2
382	-0.885541365657703	-1.09015027576565	-1.54136992338459	-0.13264764168599	-0.599570938910676	-0.638734316480256	2	0	0	1	0	0	0	0	0	0	1	4	2	8	3	5	0	0	0	0	0	0	0	0	0	0	0	0	0	0	27.3099681383705	2	75.7070499657769	0	0	0	0	0	0	0	0	0	1
383	-5.05811164966474	-1.09015027576565	-2.58825785553454	-1.18142315605049	-0.599570938910676	-0.638734316480256	0	0	0	0	0	0	0	0	0	0	0	4	1	3	2	6	0	0	0	0	0	0	0	0	0	0	0	0	0	0	29.6426854670726	2	60.4298425735797	0	0	0	0	0	0	0	0	0	1
384	11.4858049842561	3.45206583006871	-1.67385685772183	6.47167611370713	0.232447836091874	2.52951543662255	1	0	0	0	0	0	0	0	0	0	0	4	1	3	3	6	0	1	1	0	0	0	0	0	0	0	0	0	0	0	27.6094517551723	2	57.7960301163587	0	0	1	0	0	0	0	0	0	3
385	0.685702519697649	0.514382830823124	0.869336694849396	-0.13264764168599	3.07654989870304	-0.374178051423274	2	0	1	1	0	0	0	0	2	0	0	1	3	3	3	4	0	0	0	0	0	0	0	0	0	0	0	0	0	0	22.1367397300044	1	57.9055441478439	0	0	0	1	1	0	0	0	1	2
387	0.176695793713595	-1.09015027576565	-2.32244176326012	-1.78372858053427	-0.599570938910676	-0.638734316480256	1	0	0	0	0	0	0	0	0	0	0	1	1	8	3	5	0	1	1	0	0	0	0	0	0	0	0	0	0	0	27.8851873884593	2	69.1334702258727	0	0	0	0	0	0	0	0	0	2
388	6.74667952471539	-1.09015027576565	-2.58825785553454	3.16951423601057	-0.599570938910676	-0.638734316480256	2	0	0	0	1	0	0	0	1	0	1	1	3	3	2	6	0	0	0	0	0	0	0	0	0	0	0	0	0	0	28.9340689016627	2	64.2655715263518	0	0	1	0	0	0	0	0	0	2
389	3.64042810742016	-1.09015027576565	-1.18400448500155	0.291198822146671	-0.599570938910676	-0.00265957343704144	0	0	0	0	0	0	0	0	0	0	0	4	3	6	3	5	0	0	0	0	0	0	0	0	0	0	0	0	0	0	26.7228725206067	2	56.2956878850103	0	0	1	0	0	0	0	1	0	2
390	7.11039758920831	-1.09015027576565	-2.32244176326012	-0.13264764168599	-0.599570938910676	-0.638734316480256	3	0	2	0	0	0	0	0	0	0	1	1	3	3	3	6	0	1	1	0	0	0	0	NA	NA	0	0	1	1	0	27.8520079792239	2	61.0349075975359	0	0	0	0	0	0	0	0	0	1
391	-0.0649177566372444	-1.09015027576565	-1.40140541486386	-0.734953066169769	0.232447836091874	0.199297332094525	3	2	0	1	0	0	0	0	1	0	1	1	3	3	2	6	0	0	0	0	0	0	0	0	0	0	0	0	0	0	25.3515413737155	2	55.9534565366188	0	0	0	0	0	0	0	0	0	2
392	-2.05987743247587	-1.09015027576565	-2.58825785553454	-0.690549163318103	-0.599570938910676	-0.638734316480256	1	0	1	0	0	0	0	0	1	0	1	1	2	8	3	3	0	1	1	0	0	0	0	0	0	0	0	0	0	0	29.7339004102526	2	68.0547570157426	NA	0	0	1	0	0	0	0	0	1
393	8.54292691157184	10.3602462066119	4.93489628754108	3.1251103331589	1.76055808630146	3.98778010915278	0	0	0	0	0	0	0	0	0	0	0	4	1	7	3	4	1	1	1	0	1	1	0	0	0	0	1	1	1	1	22.4058769513315	1	75.1457905544148	0	0	0	1	1	1	0	0	0	1
394	1.0125257415947	-1.09015027576565	1.61612143686573	3.72741575764268	-0.599570938910676	-0.638734316480256	2	0	1	0	0	0	0	0	1	0	0	3	2	8	3	5	0	0	0	0	0	0	0	0	0	0	0	0	0	0	20.5498866213152	1	68.4380561259411	0	0	0	0	0	0	0	0	0	2
395	3.00979279485788	-1.09015027576565	1.41769865604559	1.58546082606202	1.41251234869794	-0.374178051423274	2	0	0	1	0	0	1	0	0	0	0	1	3	3	3	5	0	0	0	0	0	0	0	0	0	0	0	0	0	0	24.7251829329413	1	57.8672142368241	0	0	0	1	0	0	0	0	0	1
396	1.89249440047801	7.11483326462503	0.332940097645626	4.66475984025579	-0.599570938910676	-0.638734316480256	3	0	1	0	0	0	0	0	1	0	1	1	3	8	3	6	0	1	1	0	0	0	0	0	0	0	0	0	0	0	28.2828282828283	2	75.7262149212868	0	0	1	0	0	0	0	0	0	2
398	0.616091007074414	1.76266031618998	2.16476355814836	-0.734953066169769	-0.599570938910676	-0.119727335574821	0	0	0	0	0	0	0	0	0	0	0	1	1	7	3	2	0	1	1	0	0	0	0	0	0	0	0	0	0	0	30.8112461048283	3	63.6084873374401	0	0	0	0	0	0	0	0	0	1
399	3.8005978464439	-1.09015027576565	-0.707312483920781	-0.13264764168599	-0.599570938910676	-0.638734316480256	0	0	0	0	0	0	0	0	0	0	0	4	2	8	3	4	0	1	1	0	0	0	0	0	0	0	0	0	0	0	27.4756294930182	2	76.8131416837782	0	0	0	0	0	0	1	0	0	2
400	9.64198908741016	0.514382830823124	1.48577938087383	5.42290059934263	-0.599570938910676	-0.479715630719453	3	2	2	1	0	0	0	0	0	0	0	1	2	7	3	6	0	1	1	0	0	0	0	0	0	NA	0	0	0	0	28.6851446806985	2	62.8692676249144	0	0	0	1	0	0	0	0	0	1
401	2.48951592266715	-1.09015027576565	3.22697560880722	0.358226351046397	-0.599570938910676	-0.274643049964038	0	0	0	0	0	0	0	0	0	0	0	1	1	8	2	1	0	0	0	0	0	0	0	0	0	0	0	0	0	0	NA	NA	77.7221081451061	0	0	0	0	0	1	0	0	0	1
402	10.7037884158286	6.14564117560897	1.43776931814917	-0.13264764168599	2.11447134496923	8.12195773843723	4	3	2	0	0	0	0	0	0	1	1	3	3	8	2	2	0	1	1	0	1	1	0	0	0	0	0	0	0	0	19.4674012855831	1	68.7720739219713	0	0	0	1	1	0	0	0	0	1
403	3.76422076099484	-0.201573662395336	-2.58825785553454	-1.29285458780188	-0.599570938910676	-0.638734316480256	2	2	1	1	0	0	0	0	0	0	0	1	2	7	3	4	1	1	0	1	1	0	0	0	0	0	0	0	0	0	31.5886134067952	3	62.9075975359343	0	0	1	0	0	0	0	0	0	1
404	-0.238862824909176	-1.09015027576565	0.871207632778014	-1.29285458780188	-0.599570938910676	-0.638734316480256	2	0	0	0	0	0	0	0	1	0	0	1	1	3	3	2	0	0	0	0	0	0	0	0	0	1	0	0	0	0	32.0512820512821	3	62.8473648186174	0	0	0	0	0	0	0	0	0	1
405	1.90634218866868	-1.09015027576565	5.4775434332495	-0.13264764168599	0.232447836091874	0.0433943215575691	0	0	0	0	0	0	0	0	0	0	0	1	1	4	2	4	0	0	0	0	0	0	0	0	0	0	0	0	0	0	22.5827091723437	1	57.8809034907598	0	0	0	0	0	0	0	0	0	3
406	5.55781844260194	6.04082160256906	0.955984640292242	1.98752701309107	-0.599570938910676	-0.638734316480256	0	0	0	0	0	0	0	0	0	0	0	1	3	8	3	4	0	1	1	0	0	1	0	0	0	0	0	0	0	0	28.2283864654296	2	74.9979466119097	0	0	0	1	1	0	0	0	0	2
407	-3.75584047380346	-1.09015027576565	-1.83948036296958	-1.22582705890216	-0.599570938910676	-0.479715630719453	0	0	0	0	0	0	0	0	0	0	0	1	3	8	1	6	1	0	0	0	0	0	0	0	0	0	0	0	0	0	24.2809753428405	1	62.8637919233402	0	0	0	0	0	0	0	1	0	2
408	9.61962796839697	0.786335989957773	1.95215524226278	-0.13264764168599	3.77850889497433	0.513023167369966	0	0	0	0	0	0	0	0	0	0	0	3	3	7	3	5	0	0	0	0	0	0	0	0	0	0	0	0	0	0	21.7554685336814	1	54.652977412731	0	0	0	1	0	0	0	0	1	1
409	-4.60244863447235	-1.09015027576565	-2.58825785553454	-1.78372858053427	-0.599570938910676	-0.638734316480256	2	0	0	0	0	0	0	0	0	0	0	1	3	3	1	3	0	0	0	0	0	0	0	0	0	0	0	0	0	0	22.0580511886839	1	60.9856262833676	0	0	0	0	0	0	0	0	0	1
410	4.14124305981373	3.91182353070729	1.65614316113079	3.68301185479102	-0.599570938910676	-0.119727335574821	2	1	0	0	0	0	0	0	0	0	1	4	3	8	3	1	0	1	1	0	0	1	0	0	0	0	0	0	0	0	35.5998576005696	3	77.7467488021903	0	0	1	1	1	0	0	0	1	2
411	5.26124981136252	5.49322829785824	-1.1117009485262	2.47840100582346	-0.599570938910676	-0.638734316480256	2	0	0	0	0	0	0	0	0	0	0	1	3	3	3	3	0	0	0	0	0	0	0	0	0	0	0	0	0	0	20.0692041522491	1	65.0896646132786	0	0	0	0	0	0	0	0	0	2
412	-4.63267355595789	-1.09015027576565	-2.58825785553454	-1.78372858053427	-0.599570938910676	-0.638734316480256	0	0	0	0	0	0	0	0	0	NA	0	4	2	8	3	1	0	1	1	0	0	0	0	0	0	NA	0	0	0	0	22.2290619335864	1	69.6728268309377	0	0	0	0	0	0	0	0	0	1
413	1.56421668308173	-0.205260648836858	2.61871253735278	2.52280490867512	-0.599570938910676	-0.433661735724842	1	0	0	0	0	0	0	0	0	0	0	1	1	8	2	6	1	1	1	0	1	0	0	0	0	0	0	1	1	0	22.206330686138	1	67.0034223134839	0	0	1	1	0	0	0	1	0	1
414	-5.05811164966474	-1.09015027576565	-2.58825785553454	-1.78372858053427	-0.599570938910676	-0.638734316480256	2	0	0	2	0	0	0	0	0	0	0	4	1	8	2	2	0	1	1	0	0	1	0	0	0	1	0	0	0	0	28.3848021613488	2	72.7364818617385	0	0	0	0	0	0	0	0	0	3
415	2.17279004081453	3.35874369193936	-0.564437819624567	-0.13264764168599	-0.599570938910676	-0.274643049964038	3	0	1	0	0	0	0	0	0	0	0	1	1	8	3	2	NA	NA	NA	NA	NA	NA	0	0	0	0	0	0	0	0	18.75	1	62.8747433264887	0	NA	NA	NA	NA	NA	NA	NA	NA	2
416	3.95437809209208	-0.201573662395336	1.16079346528032	-0.13264764168599	-0.599570938910676	-0.479715630719453	2	0	0	1	0	0	1	0	1	0	0	3	2	8	3	4	0	0	0	0	0	0	0	0	0	0	0	1	1	0	24.6755002704164	1	66.2915811088296	0	0	0	0	0	0	0	0	0	1
417	-3.24028754328861	-1.09015027576565	-2.58825785553454	-0.13264764168599	-0.599570938910676	-0.638734316480256	4	1	0	1	0	0	0	0	1	0	NA	1	2	8	2	NA	1	0	0	0	0	0	0	0	0	0	0	0	0	0	NA	NA	78.1273100616016	0	1	0	0	0	0	1	0	0	NA
418	11.4174639177673	13.8012081049119	3.59032906684363	3.9058747182938	0.232447836091874	11.3825770064108	2	0	2	0	0	0	0	0	0	0	1	2	1	7	3	6	0	0	0	0	0	0	0	0	0	0	0	0	0	0	NA	NA	62.8774811772758	0	0	1	1	0	0	0	0	0	2
419	-5.05811164966474	-1.09015027576565	-2.58825785553454	-1.78372858053427	-0.599570938910676	-0.638734316480256	2	0	1	0	0	0	0	0	0	0	0	1	3	8	2	5	0	1	1	0	0	0	0	0	0	0	0	0	0	0	19.9480597689036	1	78.9185489390828	0	0	0	0	0	0	0	0	0	1
420	-0.399965898349154	-0.205260648836858	-0.793350383516243	0.91612787267851	-0.599570938910676	-0.638734316480256	3	0	0	0	0	0	0	0	0	0	0	3	1	8	2	2	1	1	1	0	1	0	0	0	0	0	0	0	0	0	29.3877551020408	2	70.0643394934976	1	0	0	1	0	0	0	0	0	2
421	10.5653311573056	5.04922496377443	3.39125977014562	4.66475984025579	3.64844911624307	0.148931900853748	0	0	0	0	0	0	0	0	0	0	0	2	3	7	3	5	0	0	0	0	0	0	0	0	0	1	0	0	0	1	23.051754907793	1	54.4640657084189	0	0	0	0	0	0	0	0	0	3
422	7.10414438061688	-0.374193782547187	1.22779420248253	6.47167611370713	-0.599570938910676	5.85678387548617	0	0	0	0	0	0	0	0	0	0	0	1	3	3	1	NA	0	0	0	0	0	0	0	0	0	0	0	0	0	0	23.8754325259516	1	51.8767967145791	0	1	0	0	0	0	0	0	0	2
423	-1.71362474913487	-1.09015027576565	-2.58825785553454	0.425253879946123	-0.599570938910676	-0.638734316480256	5	NA	2	0	0	0	0	0	0	0	0	4	1	8	2	2	1	1	1	0	0	0	0	NA	NA	0	0	0	0	0	26.0275824770146	2	74.9787816563997	0	0	0	0	0	0	0	0	0	1
424	0.773550908781605	-1.09015027576565	-0.773568784676148	-1.78372858053427	-0.599570938910676	-0.638734316480256	2	0	1	1	0	0	0	0	0	0	0	1	3	8	3	5	0	0	0	0	0	0	0	0	0	0	0	0	0	0	NA	NA	71.5756331279945	0	0	1	0	0	0	0	0	0	2
425	-1.89763431402713	-1.09015027576565	0.872795770329657	-0.623521634418377	0.232447836091874	-0.638734316480256	3	0	0	0	0	0	0	0	1	0	0	1	3	3	3	4	0	0	0	0	0	0	0	0	0	0	0	0	0	0	21.6311488543503	1	66.7378507871321	0	0	0	0	0	0	0	0	0	1
426	-3.28099443305736	-1.09015027576565	-0.809726820463965	-0.734953066169769	-0.599570938910676	-0.638734316480256	5	0	0	0	0	0	0	1	2	0	0	1	1	3	2	2	NA	NA	NA	NA	NA	NA	0	0	0	0	0	0	0	0	36.0519147572504	3	63.3620807665982	1	NA	NA	NA	NA	NA	NA	NA	NA	2
427	5.49707122143997	1.67491260332808	-0.549578980905825	3.34797319666169	2.94649011997178	-0.0100867849070558	3	1	0	1	0	0	0	0	0	0	0	1	1	4	2	6	0	0	0	0	0	0	0	0	0	0	0	0	0	0	24.9770431588613	1	61.0047912388775	0	0	1	1	0	0	0	1	0	1
428	-3.98643983168665	-1.09015027576565	-0.77462110311496	-1.78372858053427	-0.599570938910676	-0.433661735724842	2	1	0	0	0	0	0	0	2	0	0	1	1	3	2	3	0	1	1	0	0	0	0	0	0	0	0	0	0	0	23.8086901719128	1	58.217659137577	0	0	0	0	0	0	0	1	0	1
429	-3.59588445440883	-1.09015027576565	-1.73940640977827	0.380849977094457	-0.599570938910676	-0.161678259197845	1	0	0	0	0	0	1	0	0	0	0	4	2	3	2	2	0	0	0	0	0	0	0	0	0	0	0	0	0	0	18.0697278911565	0	40.249144421629	0	0	0	0	0	0	0	0	0	3
430	2.599235485083	2.75425695498461	2.55976231950574	6.47167611370713	10.9948232704063	4.2122850570521	3	0	0	1	0	0	2	0	0	1	0	1	3	8	3	1	0	1	0	1	1	1	0	1	1	NA	0	1	1	0	16.4445943666723	0	77.4866529774127	0	0	0	1	1	0	0	0	1	3
431	3.56524303881945	0.683315964533453	-1.2392713424118	3.1251103331589	-0.599570938910676	-0.638734316480256	3	0	0	0	0	0	0	0	0	0	0	1	3	8	3	1	0	0	0	0	0	0	0	NA	NA	1	0	1	1	0	22.038567493113	1	78.4366872005476	0	0	0	0	0	0	1	0	0	3
432	1.2369844493022	0.514382830823124	-1.910652670641	-0.13264764168599	-0.599570938910676	-0.433661735724842	0	0	0	0	0	0	0	0	0	0	0	3	3	3	3	3	0	1	1	0	0	0	0	0	0	0	0	0	0	0	31.0204081632653	3	62.0232717316906	0	0	0	0	0	0	0	0	0	2
433	5.58586837044751	0.877770689261189	1.79611442285682	-0.13264764168599	-0.599570938910676	0.76435820799457	2	0	0	0	0	0	0	0	1	0	1	1	1	8	3	6	0	0	0	0	0	0	0	0	0	0	0	0	0	0	20.2020202020202	1	75.1731690622861	0	0	0	1	0	0	0	0	1	1
434	3.59198078722015	0.514382830823124	-0.0904720131032761	-0.0656201127862641	-0.599570938910676	-0.479715630719453	0	0	0	0	0	0	0	0	0	0	0	3	3	3	3	5	0	0	0	0	0	0	0	0	0	0	0	0	0	0	34.1985568209022	3	61.8425735797399	0	0	0	0	0	0	0	0	0	3
435	-1.27187589777316	-1.09015027576565	0.0671240053712061	-0.13264764168599	-0.599570938910676	-0.638734316480256	3	0	2	0	0	0	0	0	0	0	1	1	2	8	3	6	0	1	1	0	0	0	0	0	0	0	0	0	0	0	23.4375	1	78.9650924024641	0	0	0	1	0	0	0	0	1	2
436	-5.05811164966474	-1.09015027576565	-2.58825785553454	-1.78372858053427	-0.599570938910676	-0.638734316480256	2	0	1	1	1	0	1	0	2	0	0	4	2	7	2	6	1	0	0	0	0	0	0	0	0	0	0	0	0	0	29.9967126890204	2	62.5681040383299	0	0	0	0	0	0	0	0	0	3
437	6.50024561532369	3.1945733026269	5.87661701299175	2.67864024327818	-0.599570938910676	5.4988221427046	1	0	1	0	0	0	0	0	0	0	0	4	3	8	3	5	0	0	0	0	0	0	0	0	0	0	0	0	0	0	21.6712580348944	1	74.8062970568104	0	0	0	1	0	0	0	0	0	2
438	-2.56074312700706	-0.374193782547187	-1.77753887754419	-0.13264764168599	-0.599570938910676	-0.638734316480256	2	0	1	0	0	0	0	0	0	0	1	1	3	8	3	6	0	1	1	0	0	0	0	0	0	0	0	0	0	0	25.4028160836116	2	72.145106091718	0	0	0	0	0	0	0	0	0	1
439	-4.88498530799424	-1.09015027576565	-1.81382136624255	-1.22582705890216	-0.599570938910676	-0.638734316480256	2	0	1	0	0	0	0	1	1	0	0	1	2	8	3	5	0	1	1	0	0	0	0	0	0	0	0	0	0	0	27.968016063681	2	71.4934976043806	0	0	0	0	0	0	0	0	0	1
440	-4.45772765270774	-1.09015027576565	-2.31580641267657	-0.734953066169769	-0.599570938910676	-0.638734316480256	2	0	1	1	0	0	0	0	0	NA	1	1	2	8	2	NA	0	1	1	0	0	0	NA	NA	NA	NA	NA	NA	NA	NA	NA	NA	70.3408624229979	NA	0	0	0	0	0	0	0	0	NA
441	3.99631695888416	-0.201573662395336	0.427202056904514	0.849100343778784	1.06446661109442	-0.638734316480256	2	1	1	0	0	0	0	0	0	0	1	1	3	8	2	5	0	1	1	0	0	0	0	0	0	0	0	0	0	1	28.719723183391	2	67.6030116358658	0	0	0	1	0	0	0	0	0	NA
442	9.38064972131544	0.514382830823124	-1.64483657836658	1.27294680761145	-0.599570938910676	-0.433661735724842	2	0	0	0	0	0	0	0	0	0	0	1	1	8	3	1	0	0	0	0	0	0	0	0	0	0	0	0	0	0	17.3611111111111	0	72.766598220397	0	0	0	0	0	0	0	0	1	2
443	8.96839382728087	5.15536203043758	-2.31580641267657	-1.22582705890216	-0.599570938910676	-0.638734316480256	1	0	1	0	0	0	0	0	0	0	0	1	1	8	2	6	0	0	0	0	0	0	0	0	0	0	0	0	0	0	19.5716812826979	1	73.9630390143737	0	0	0	0	0	0	0	0	0	1
445	3.04647698285342	1.67491260332808	1.36270567889615	-1.78372858053427	2.94649011997178	3.63210335025432	0	0	0	0	0	0	0	0	0	0	0	2	2	8	3	4	0	0	0	0	0	0	0	0	0	0	0	0	0	0	24.4472789115646	1	74.072553045859	0	0	0	0	0	0	0	1	0	2
446	5.3936289502517	1.56451860502072	4.17244918200948	4.21828975037507	1.06446661109442	0.453539483068398	2	0	2	0	0	0	0	0	1	1	1	3	2	3	3	6	0	0	0	0	0	0	0	0	0	0	0	0	0	0	20.7008167413151	1	49.4674880219028	0	0	0	1	0	0	0	0	0	2
447	-5.05811164966474	-1.09015027576565	-1.81382136624255	-1.78372858053427	-0.599570938910676	-0.638734316480256	1	0	0	1	1	0	0	0	0	0	0	2	2	8	2	1	0	1	1	0	0	0	0	0	0	0	0	0	0	0	30.4772192430848	3	77.4811772758385	0	0	0	0	0	0	0	0	0	1
448	6.78246179741246	0.514382830823124	1.23745146175468	1.0275593044299	-0.599570938910676	0.294520797307594	2	0	0	1	1	0	1	0	1	1	1	1	1	3	2	2	0	0	0	0	0	0	0	0	0	0	0	0	0	0	33.5640138408305	3	56.1724845995893	0	0	0	0	0	0	0	0	0	2
449	15.6743303315384	14.7022734038603	2.46679681033949	0.983155401578236	-0.599570938910676	11.1304100745061	2	0	1	1	0	0	0	0	0	0	0	1	2	8	3	6	0	0	0	0	0	0	0	NA	NA	NA	0	0	0	0	20.829995193078	1	76.6105407255305	0	0	1	0	0	0	1	0	1	2
450	2.90021975817027	1.67122561688656	7.36872600240815	0.425253879946123	2.24453112370049	-0.0100867849070558	0	0	0	0	0	0	0	0	0	0	0	4	2	2	3	4	0	0	0	0	0	0	0	0	0	0	0	0	0	0	27.0416441319632	2	37.5386721423682	0	0	0	1	0	0	0	0	0	1
451	-2.25859442684563	-1.09015027576565	-2.58825785553454	-1.78372858053427	-0.599570938910676	-0.638734316480256	0	0	0	0	0	0	0	0	0	0	0	4	1	7	3	NA	1	0	0	0	0	0	0	0	0	0	0	0	0	0	28.6501377410468	2	62.757015742642	0	0	0	0	0	0	0	1	0	2
452	-2.03005376592888	-1.09015027576565	-1.84997940203037	-1.78372858053427	-0.599570938910676	-0.638734316480256	0	0	0	0	0	0	0	0	0	0	0	4	2	3	3	4	0	0	0	0	0	0	0	NA	NA	0	0	NA	NA	0	29.6875	2	45.4866529774127	0	0	0	0	0	0	0	0	0	2
453	8.05778785259913	1.59372718247965	-0.174092161820299	-1.22582705890216	1.41251234869794	-0.0141897562786424	5	0	2	0	0	0	0	0	0	0	0	1	1	8	1	2	1	1	1	0	0	0	0	0	0	0	0	0	0	0	31.6455696202532	3	74.6283367556468	0	0	0	0	0	1	0	1	0	1
454	-2.28971673207992	-1.09015027576565	0.66553468135966	-0.623521634418377	0.232447836091874	0.563388598610743	0	0	0	0	0	0	0	0	0	0	0	1	2	8	2	6	0	1	1	0	0	0	0	0	0	0	0	0	0	0	26.8923231381548	2	68.848733744011	0	0	0	0	0	0	0	0	0	1
455	1.13583669294689	-1.09015027576565	-1.3012128278372	0.91612787267851	-0.599570938910676	-0.479715630719453	0	0	0	0	0	0	0	0	0	0	0	2	3	3	2	2	0	1	1	0	0	0	0	0	0	0	0	0	0	0	27.6094517551723	2	59.9069130732375	0	0	0	1	0	1	0	0	0	1
456	-1.5395201202813	-1.09015027576565	-2.58825785553454	-0.13264764168599	-0.599570938910676	-0.638734316480256	2	0	0	0	0	0	0	0	0	0	0	1	1	3	3	NA	0	0	0	0	0	0	0	0	0	0	0	0	0	0	25.7116620752984	2	57.8015058179329	0	0	0	0	0	0	0	0	0	2
457	4.25032380869278	-1.09015027576565	-0.207525049357558	1.54105692321035	1.89648538609697	-0.638734316480256	3	0	0	1	1	0	0	0	0	0	1	4	2	7	3	2	0	0	0	0	0	0	0	0	0	0	0	1	1	0	28.0403781445281	2	63.8275154004107	0	0	0	0	1	0	0	0	0	2
458	-0.254180621194698	1.67491260332808	-2.04840218285051	-0.13264764168599	0.232447836091874	-0.638734316480256	2	1	0	1	0	0	0	0	1	0	1	1	3	4	3	6	0	0	0	0	0	0	0	0	0	0	0	0	0	0	19.8351629561233	1	59.6632443531828	0	0	0	0	0	0	0	0	0	1
459	8.23158928891959	4.29575225885931	-2.03949128134137	3.66038822874296	-0.599570938910676	0.600249254714441	1	0	1	0	0	0	0	0	0	0	0	4	2	8	2	1	0	1	1	0	0	0	0	0	0	0	0	0	0	0	20.8209399167162	1	74.8856947296372	0	0	0	1	0	0	0	0	0	3
460	0.676003083851487	-1.09015027576565	0.00258029507803505	2.67864024327818	1.41251234869794	-0.374178051423274	4	2	1	0	0	0	0	0	0	0	0	4	2	3	3	6	0	0	0	0	0	0	0	0	0	0	0	0	0	0	23.1481481481481	1	42.6036960985626	0	0	0	0	0	0	0	0	0	1
461	-1.50489215476612	-1.09015027576565	0.350074487289962	-1.78372858053427	-0.599570938910676	-0.479715630719453	0	0	0	0	0	0	0	0	0	0	0	1	2	1	3	6	0	0	0	0	0	0	0	0	0	0	0	0	0	0	18.8189243102864	1	30.2614647501711	0	0	0	0	0	0	0	0	0	1
462	-1.04475354349752	-1.09015027576565	-0.205327437486762	-0.13264764168599	-0.599570938910676	-0.638734316480256	0	0	0	0	0	0	0	0	0	0	0	4	1	8	2	3	0	0	0	0	0	0	0	0	0	0	0	0	0	0	29.0942823410356	2	71.8001368925394	0	0	0	0	0	0	0	0	0	1
463	-0.417258028302703	-1.09015027576565	-2.03949128134137	-1.78372858053427	-0.599570938910676	-0.479715630719453	0	0	0	0	0	0	0	0	0	0	0	1	1	8	3	3	0	1	1	0	0	0	0	0	0	0	0	0	0	0	28.125	2	65.3305954825462	0	0	1	0	0	0	0	0	0	3
464	2.01862501853539	-1.09015027576565	-2.58825785553454	-0.13264764168599	-0.599570938910676	-0.638734316480256	4	0	0	0	0	0	0	0	0	0	0	4	2	8	2	6	0	0	0	0	0	0	0	0	0	0	0	0	0	0	27.2932241604367	2	66.5325119780972	0	0	1	0	0	0	0	0	0	3
465	1.98291843752687	-0.201573662395336	-1.14285153193256	0.425253879946123	-0.599570938910676	-0.433661735724842	3	0	2	0	0	0	0	0	2	0	1	4	2	8	2	6	0	1	1	0	0	0	0	0	0	0	0	0	0	1	24.3417582863402	1	68.9034907597536	0	0	0	0	0	0	0	0	0	1
466	5.30181539234851	3.00380556434068	0.91244576132595	3.16951423601057	-0.599570938910676	-0.274643049964038	3	0	1	0	0	0	0	0	0	0	0	1	3	7	2	2	0	0	0	0	0	0	0	0	0	1	0	0	0	1	19.8347107438017	1	62.6611909650924	0	0	0	1	0	0	1	0	0	2
467	-3.10916193305493	-1.09015027576565	1.71576411130261	-1.78372858053427	-0.599570938910676	-0.479715630719453	1	0	0	0	0	0	1	0	0	0	NA	1	3	2	3	5	0	0	0	0	0	0	0	NA	NA	0	0	0	0	1	18.9370029036738	1	59.2635181382615	0	0	1	0	0	0	0	0	0	2
468	-1.00605123684468	-1.09015027576565	-2.31580641267657	-0.623521634418377	-0.599570938910676	-0.638734316480256	4	0	1	2	0	0	0	0	0	0	0	1	2	7	2	6	0	0	0	0	0	0	0	0	0	0	0	0	0	0	23.1404958677686	1	63.6167008898015	0	0	0	0	0	0	0	0	0	2
469	7.51307798872804	0.700387824711471	8.79592570967278	6.47167611370713	-0.599570938910676	3.12665311455354	1	0	0	0	1	0	0	0	1	0	0	1	3	3	2	5	0	0	0	0	0	0	0	0	0	0	0	0	0	0	26.3979773944081	2	55.2279260780287	0	0	0	1	1	0	0	0	0	2
470	-1.45709619997512	-1.09015027576565	-2.32244176326012	0.425253879946123	-0.599570938910676	-0.638734316480256	5	2	0	0	0	0	0	0	0	0	1	4	1	8	2	6	1	1	1	0	0	0	0	0	0	0	0	0	0	0	28.3265803721898	2	76.3258042436687	0	0	0	0	0	0	0	0	0	1
471	0.698420798630037	0.514382830823124	0.681008340093068	2.09895844484246	2.24453112370049	-0.374178051423274	3	0	0	0	0	0	0	0	0	0	1	1	3	8	3	5	0	0	0	0	0	0	0	0	0	0	0	0	0	0	NA	NA	67.895961670089	0	0	0	0	0	0	0	0	0	3
472	9.62959526632744	1.40295944419343	1.61583386232148	6.47167611370713	1.41251234869794	3.15816296819575	3	1	1	0	0	0	0	0	1	0	1	4	1	8	2	5	0	0	0	0	0	0	0	0	0	0	0	0	0	1	26.8923231381548	2	68.0273785078713	0	0	0	1	0	0	0	0	0	2
473	-3.80126792953955	0.873007944863321	-2.58825785553454	-0.13264764168599	-0.599570938910676	-0.638734316480256	2	0	0	0	0	0	0	0	0	0	0	4	1	8	2	6	0	1	1	0	0	0	0	0	0	0	0	0	0	0	25.9106843468983	2	77.0841889117043	0	0	0	0	0	0	0	0	0	1
474	-0.245218267062649	0.0703794967393133	0.417467798744244	-0.13264764168599	2.94649011997178	-0.21515936566247	2	0	0	1	1	0	0	0	1	0	0	2	1	8	3	3	0	0	0	0	0	0	0	0	0	0	0	0	0	0	26.078971533517	2	72.3559206023272	0	0	0	0	0	0	0	0	0	2
475	2.81097325593904	4.64231590692051	5.04267775785304	-0.13264764168599	-0.599570938910676	0.722407284371546	0	0	0	0	0	0	0	0	0	0	0	3	3	8	1	3	0	0	0	0	0	0	0	0	0	1	0	0	0	0	27.3909185602407	2	67.1019849418207	0	0	0	1	1	0	1	0	0	1
476	0.894800174840562	-1.09015027576565	1.93522995457231	1.56283720001396	-0.599570938910676	-0.479715630719453	0	0	0	0	0	0	0	0	0	0	0	4	3	3	3	4	0	1	0	0	1	0	0	0	0	1	0	0	0	0	25.9106843468983	2	40.7693360711841	0	0	1	1	0	0	0	0	0	3
477	-0.961752590946823	-1.09015027576565	-2.04999032040215	-1.78372858053427	-0.599570938910676	-0.638734316480256	3	0	0	0	0	0	0	0	0	0	0	4	2	8	2	1	0	1	1	1	1	0	0	0	0	0	0	0	0	0	22.4058769513315	1	78.0561259411362	0	0	0	0	0	0	0	0	1	2
478	7.6423387230796	1.94260883081852	-0.362923455961245	3.66038822874296	-0.599570938910676	-0.479715630719453	2	0	2	0	0	0	0	0	0	0	0	1	2	7	3	5	0	0	0	0	0	0	0	NA	NA	0	0	0	0	0	26.2595847484332	2	63.8083504449008	0	0	0	0	0	0	0	0	0	1
480	2.37587048142838	-1.09015027576565	1.44374394719908	-0.734953066169769	-0.599570938910676	-0.320696944958649	1	0	1	0	0	0	0	0	0	0	0	4	2	8	3	2	0	1	1	0	0	0	0	0	0	0	0	0	0	0	30.1162131519274	3	76.5119780971937	0	0	0	1	0	0	0	0	1	1
481	4.13995731062136	0.705150569109338	-0.750858116092377	-0.13264764168599	1.41251234869794	0.303847615242965	2	0	0	1	0	0	0	0	0	0	0	3	3	5	3	6	0	1	1	0	0	1	0	0	0	1	0	0	0	1	23.6614386154678	1	63.6769336071184	0	0	0	1	0	0	0	0	0	2
482	1.33514490561062	-1.09015027576565	-1.31834721748153	3.83884718939407	-0.599570938910676	-0.638734316480256	1	0	1	0	0	0	0	0	0	0	0	1	3	3	3	6	0	0	0	0	0	0	0	0	0	0	0	0	0	1	21.4535737137265	1	45.2101300479124	0	0	0	1	0	0	0	0	0	3
483	-3.12096352861611	-1.09015027576565	3.69031792335718	-0.13264764168599	-0.599570938910676	-0.638734316480256	1	0	1	0	0	0	0	0	0	0	1	1	1	8	3	2	0	1	1	0	1	0	0	0	0	0	0	0	0	0	22.4081789853296	1	79.1047227926078	0	0	0	0	0	0	0	0	1	1
484	7.85679150089928	1.78449492076586	-2.31580641267657	0.782072814879058	-0.599570938910676	0.0812422738090063	0	0	0	0	0	0	0	0	0	0	0	4	1	8	2	5	0	1	1	0	0	0	0	0	0	0	0	0	0	0	30.46875	3	67.8302532511978	0	0	1	0	0	0	0	0	0	NA
485	-4.63267355595789	-1.09015027576565	-2.58825785553454	-1.78372858053427	-0.599570938910676	-0.638734316480256	2	0	2	0	0	0	0	0	0	0	1	1	1	3	3	1	0	0	0	0	0	0	0	0	0	0	0	0	0	0	33.2621406813487	3	62.0616016427105	0	0	0	0	0	0	0	0	0	2
486	4.84462006934557	-1.09015027576565	-0.530640027022448	2.41137347692373	-0.599570938910676	-0.638734316480256	0	0	0	0	0	0	0	0	0	0	1	1	1	6	3	NA	0	0	0	0	0	0	0	0	0	0	0	0	0	0	26.078971533517	2	36.6926762491444	0	0	0	0	0	0	0	0	0	2
487	-4.09698377329154	-1.09015027576565	3.69031792335718	-0.0656201127862641	-0.599570938910676	-0.638734316480256	4	2	2	0	0	0	0	0	0	0	0	3	1	7	3	1	1	1	1	0	0	0	0	0	0	0	0	0	0	0	37.5	3	55.1759069130732	0	0	1	0	0	0	0	0	0	3
488	-3.65665322857094	-1.09015027576565	-1.17818670759889	-1.22582705890216	0.232447836091874	-0.638734316480256	2	0	0	0	0	0	0	0	0	0	1	1	2	3	3	5	0	0	0	0	0	0	0	0	0	0	0	0	0	0	22.8625344752504	1	61.7741273100616	0	0	0	0	0	0	0	0	0	2
489	-0.332963234083934	-1.09015027576565	0.332940097645626	-1.22582705890216	-0.599570938910676	-0.638734316480256	0	0	0	0	0	0	0	0	0	0	0	4	3	3	3	2	0	1	1	0	0	0	0	0	0	0	0	1	1	0	NA	NA	55.0773442847365	0	0	0	0	0	0	0	0	0	3
490	0.115427052334827	-0.374193782547187	-1.17313949456698	-1.78372858053427	-0.599570938910676	-0.638734316480256	2	2	0	1	1	0	0	0	1	0	1	4	3	8	3	5	0	0	0	0	0	0	0	0	0	0	0	0	0	0	24.1632653061224	1	67.5783709787817	0	0	0	0	0	0	0	0	0	3
491	-2.75496433180677	-1.09015027576565	-0.441496391646362	-1.78372858053427	-0.599570938910676	-0.638734316480256	3	0	1	0	1	0	0	0	1	0	1	1	3	3	3	4	0	0	0	0	0	0	0	0	0	0	0	0	0	0	24.3823729785937	1	50.9103353867214	0	0	0	0	0	0	0	0	0	1
492	3.09756127691897	-0.374193782547187	7.28154421689049	-1.29285458780188	-0.599570938910676	0.768461179366157	2	0	0	0	0	0	0	0	0	0	1	1	2	3	3	5	0	1	1	0	0	0	0	0	0	0	0	0	0	0	25.8645124716553	2	45.4784394250513	0	0	0	0	0	0	0	0	0	3
493	4.77859149820009	4.16433533684564	-0.704462882759671	-0.13264764168599	3.42459563630656	-0.109621786366291	0	0	0	0	0	0	0	0	0	0	0	2	3	8	3	4	0	0	0	0	0	0	0	0	0	0	0	0	0	0	30.1194019147334	3	68.4435318275154	0	0	1	1	0	0	0	0	0	2
494	-3.16890696579387	-1.09015027576565	1.6589148232371	1.69689225781341	-0.599570938910676	-0.638734316480256	3	0	1	0	0	0	0	0	0	0	0	1	2	3	2	1	0	0	0	0	0	0	0	0	0	0	0	0	0	0	24.3865264441396	1	57.9849418206708	0	0	1	0	0	0	0	0	0	2
495	11.6003622378639	7.5641692883094	7.15454675123746	-0.244079073437382	2.72850416109952	7.85701407789198	5	0	0	0	0	0	2	0	0	0	0	1	2	1	1	4	0	0	0	0	0	0	0	0	0	0	0	0	0	0	24.7720967102656	1	39.7152635181383	0	0	0	0	0	0	0	0	0	3
496	1.61346446932595	-1.09015027576565	2.19221977744177	-1.22582705890216	-0.599570938910676	2.55748926728191	2	0	1	0	0	0	1	0	0	0	0	1	2	7	2	5	0	1	1	0	0	0	0	0	0	0	0	0	0	1	24.3046178773967	1	58.0588637919233	0	0	0	1	0	0	0	0	0	3
497	1.95934851624651	1.75789757179211	4.11587390332271	2.00930728989468	1.41251234869794	-0.374178051423274	2	0	0	0	1	0	1	0	0	0	0	1	2	8	3	3	0	0	0	0	0	0	0	0	0	0	0	1	1	1	19.1467221644121	1	71.0937713894593	0	0	0	0	0	0	0	0	0	2
498	7.08729143617129	-0.205260648836858	-1.77090352696064	5.98080212097474	-0.599570938910676	-0.638734316480256	0	0	0	0	0	0	0	0	0	0	0	1	3	3	3	6	0	0	0	0	0	0	0	0	0	0	0	1	1	1	32.2830578512397	3	54.8090349075975	0	0	0	0	0	0	0	0	0	1
499	1.71264623721879	0.687002950974975	4.0828873684709	0.358226351046397	2.94062259890753	3.68727549830972	1	1	0	0	0	0	1	0	0	0	0	4	1	3	2	1	0	1	1	0	0	0	0	0	0	0	0	0	0	0	NA	NA	64.35318275154	0	0	0	1	0	0	0	0	0	2
500	-1.71585131648519	-1.09015027576565	2.3543998903699	-0.13264764168599	-0.599570938910676	-0.638734316480256	2	0	2	0	0	0	0	0	2	0	0	1	3	3	3	5	0	0	0	0	0	0	0	0	0	0	0	0	0	0	22.8623685413809	1	61.4729637234771	0	0	0	0	0	0	0	0	0	3
501	3.25340004539638	2.75425695498461	0.606979678055238	-0.199675170585716	0.232447836091874	-0.278746021335625	1	0	0	1	0	0	0	0	1	0	0	1	2	8	3	4	0	0	0	0	0	1	0	0	0	0	0	0	0	0	21.8870763653774	1	64.5284052019165	0	0	0	1	0	0	1	0	0	2
502	10.7900575335673	5.15536203043758	-0.0248649473175101	2.58983243757485	9.46084549913243	1.04813827532087	2	0	2	0	0	0	0	0	2	0	0	2	1	8	3	6	0	1	1	0	0	0	0	0	0	0	0	0	0	0	23.8330046022354	1	65.4373716632443	0	0	1	1	0	0	0	0	0	3
503	-4.60244863447235	-1.09015027576565	-2.58825785553454	-1.78372858053427	-0.599570938910676	-0.638734316480256	0	0	0	0	0	0	0	0	0	0	0	2	2	8	3	4	0	1	1	0	0	0	0	0	0	0	0	0	0	0	28.3059950645957	2	72.9281314168378	0	0	0	0	0	0	0	0	0	1
504	-4.829570988748	-1.09015027576565	-2.31580641267657	-1.78372858053427	-0.599570938910676	-0.638734316480256	4	0	2	0	0	0	0	0	0	0	0	2	1	8	2	4	0	0	0	0	0	0	0	0	0	0	0	0	0	0	NA	NA	74.5352498288843	0	0	0	0	0	0	0	0	0	1
505	-1.11408202657445	-1.09015027576565	-1.81382136624255	-0.13264764168599	-0.599570938910676	-0.638734316480256	1	0	0	0	0	0	0	0	0	0	0	1	3	8	3	6	0	0	0	0	0	0	0	0	0	0	0	0	0	0	24.6097337006428	1	72.703627652293	0	0	0	0	0	0	0	0	0	2
506	-2.64852818503211	-1.09015027576565	-2.31580641267657	-0.13264764168599	-0.599570938910676	-0.638734316480256	0	0	0	0	0	0	0	0	0	0	0	1	1	8	2	4	0	1	1	0	0	0	0	0	0	0	0	0	0	0	21.7784352399737	1	67.3182751540041	0	0	0	0	0	0	0	0	0	3
507	-3.2791748714777	-1.09015027576565	0.139564529857393	0.358226351046397	-0.599570938910676	-0.638734316480256	2	1	0	1	0	0	1	0	0	0	0	4	2	3	3	3	0	0	0	0	0	0	0	0	0	0	0	0	0	0	29.7619047619048	2	48.5722108145106	0	0	0	0	0	0	0	0	0	2
508	-1.18847369028391	-1.09015027576565	-0.907323402292563	-1.29285458780188	-0.599570938910676	-0.638734316480256	4	0	2	0	0	0	0	0	0	0	0	4	1	8	3	4	0	0	0	0	0	0	0	0	0	0	0	0	0	0	24.7675659198293	1	68.539356605065	0	0	0	0	0	0	0	0	0	1
509	2.13988565952368	0.514382830823124	1.0695117797628	-0.13264764168599	-0.599570938910676	2.68853412238336	3	0	2	0	0	0	0	0	0	0	0	4	1	8	2	4	0	0	0	0	0	0	0	0	0	0	0	NA	NA	0	18.9020381328074	1	76.1943874058864	0	0	0	0	0	0	0	0	0	2
510	4.5995004279372	0.955269123668102	0.495289534938049	2.05371119274634	-0.599570938910676	-0.433661735724842	2	0	2	0	0	0	2	0	0	0	0	1	3	8	3	4	0	1	1	0	0	0	0	0	0	0	0	0	0	0	24.1415192507804	1	65.6153319644079	0	1	0	0	0	0	0	0	0	1
511	1.27346915154086	-0.0108059241091218	1.16079346528032	-0.13264764168599	-0.599570938910676	-0.119727335574821	3	0	2	0	0	0	0	0	2	0	1	1	2	3	2	6	0	0	0	0	0	0	0	0	0	0	0	1	1	0	29.7441998810232	2	47.4360027378508	0	0	1	0	0	0	1	0	0	1
512	6.37562152116913	1.59372718247965	0.473669883596504	0.849100343778784	1.76642560736571	3.0945763125226	0	0	0	0	0	0	0	0	0	0	0	4	3	8	3	4	0	0	0	0	0	0	0	0	0	0	0	0	0	0	24.4897959183673	1	66.8117727583847	0	0	0	0	0	0	0	0	0	1
513	6.9248899510375	1.67491260332808	-1.58416330975595	-0.13264764168599	-0.599570938910676	-0.638734316480256	4	0	0	0	0	0	0	0	1	0	0	1	1	3	3	6	0	0	0	0	0	0	0	0	0	0	0	0	0	0	26.171875	2	48.3613963039014	0	0	0	0	0	0	0	0	0	2
514	-3.83885197866596	-1.09015027576565	-2.58825785553454	-0.690549163318103	-0.599570938910676	-0.638734316480256	3	0	1	0	0	0	0	0	1	0	0	1	2	3	1	5	1	1	1	0	0	0	0	0	0	0	0	0	0	0	20.9572742022715	1	58.5106091718001	0	0	0	0	0	0	0	0	0	2
515	4.14153439849541	-0.201573662395336	-0.341422438455051	2.29919768229719	-0.599570938910676	-0.320696944958649	2	0	0	0	1	0	0	0	1	0	0	1	2	3	3	1	0	0	0	0	0	0	0	0	0	0	0	0	0	0	32.3883554336229	3	53.3798767967146	0	0	1	1	0	0	0	0	0	1
516	-2.10439978171794	-1.09015027576565	-0.671154448132964	-0.13264764168599	-0.599570938910676	-0.638734316480256	2	0	0	0	0	0	0	0	1	0	0	1	1	8	2	4	0	0	0	0	0	0	0	0	0	0	0	0	0	0	24.2809753428405	1	69.5496235455168	0	0	0	0	0	1	1	0	0	1
517	-1.062935734073	-1.09015027576565	-0.424362002002025	-0.13264764168599	-0.599570938910676	-0.479715630719453	1	0	0	1	0	0	0	0	0	0	0	1	1	8	1	5	0	1	1	0	0	0	0	0	0	0	0	0	0	0	20.9041950113379	1	69.3388090349076	0	0	0	0	0	0	0	0	0	1
518	2.09599607854432	2.55980223025687	-1.50122374620898	-1.29285458780188	-0.599570938910676	-0.479715630719453	0	0	0	0	0	0	0	0	0	0	0	1	1	8	1	2	0	1	1	0	0	0	0	0	0	0	0	0	0	0	31.8877551020408	3	66.0424366872005	0	0	0	0	0	0	0	0	0	1
519	-3.26019752701448	-0.205260648836858	-0.205327437486762	2.0763348187944	-0.599570938910676	-0.638734316480256	0	0	0	0	0	0	0	0	0	0	0	4	3	3	2	4	0	0	0	0	0	0	0	0	0	0	0	0	0	0	35.4442344045369	3	65.0102669404517	0	0	0	0	0	0	0	0	0	2
520	8.1117113071311	4.8802918300641	4.75183580743679	3.16951423601057	10.0386122377367	0.154934478690691	4	0	2	1	1	1	1	2	1	1	1	2	2	8	1	2	0	1	1	0	0	0	0	0	0	0	0	0	0	0	27.5482093663912	2	73.9082819986311	0	0	0	0	0	0	0	0	0	1
521	1.21335554239034	-1.09015027576565	-2.04999032040215	-0.623521634418377	-0.599570938910676	-0.638734316480256	1	0	0	1	0	0	0	0	0	0	1	4	2	3	2	6	0	0	0	0	0	0	0	0	0	0	0	0	0	0	34.312524071286	3	61.2758384668036	0	0	0	1	0	0	0	0	0	2
522	1.05805582652953	-0.374193782547187	-0.00474929207984079	-0.13264764168599	-0.599570938910676	3.75649650714906	2	0	1	0	0	0	0	0	0	0	0	1	1	8	2	4	0	1	1	0	0	0	0	0	0	0	0	0	0	0	27.6887781337764	2	66.611909650924	0	0	1	1	0	0	0	0	0	2
523	16.0086105962256	14.2321785335564	3.13618328126512	6.47167611370713	4.9585734075804	1.44838645249775	2	0	1	1	0	0	0	1	1	0	0	4	2	7	3	2	0	0	0	0	0	0	0	1	1	0	1	NA	1	0	32.297866163449	3	64.0136892539357	0	0	0	1	1	0	0	1	0	1
524	5.36778428494201	4.78696969193476	-2.31580641267657	-0.244079073437382	2.94062259890753	0.154934478690691	5	0	1	1	0	0	0	0	0	0	0	1	1	3	3	1	0	0	0	0	0	0	0	0	0	0	0	0	0	0	20.5191340925413	1	51.9014373716632	1	0	0	0	0	0	0	0	0	3
525	-3.06950235296259	-1.09015027576565	2.33374834602433	-0.13264764168599	-0.599570938910676	-0.274643049964038	0	0	0	0	0	0	0	0	0	0	0	4	2	8	3	6	0	0	0	0	0	0	0	0	0	0	0	0	0	0	16.015625	0	74.8254620123203	0	0	0	1	0	0	0	0	0	1
526	-4.37390797355561	-1.09015027576565	-2.31580641267657	-1.78372858053427	-0.599570938910676	-0.638734316480256	0	0	0	0	0	0	0	0	0	0	0	2	1	8	2	4	0	1	1	0	0	0	0	0	0	0	0	0	0	0	25.78125	2	64.6516084873374	0	0	0	0	0	0	0	0	0	1
527	-2.73802853315762	-1.09015027576565	-2.31580641267657	-1.22582705890216	-0.599570938910676	-0.638734316480256	0	0	0	0	0	0	0	0	0	0	0	1	1	4	3	6	0	0	0	0	0	0	0	0	0	0	0	0	0	0	23.7252861602497	1	59.6632443531828	0	0	0	0	0	0	0	0	0	3
528	-0.827225753359746	-1.09015027576565	-0.151910559144056	-1.29285458780188	-0.599570938910676	-0.479715630719453	2	0	2	0	0	0	0	0	0	0	0	2	3	8	3	5	0	0	0	0	0	0	NA	0	NA	0	0	0	0	1	22.2290619335864	1	73.5167693360712	0	0	0	0	1	0	0	0	0	2
529	-3.89140033614545	-1.09015027576565	0.937339480622829	1.83084832924356	-0.599570938910676	-0.638734316480256	4	0	2	0	0	0	0	0	0	0	0	1	1	8	2	6	0	0	0	0	0	0	0	0	0	0	0	0	0	0	31.2385898008033	3	68.1314168377823	0	0	0	0	0	0	0	0	0	2
530	14.8436494869836	12.1251029574808	5.88800436297367	5.3558730704429	1.89648538609697	0.717317016852221	2	0	0	0	0	0	0	0	0	0	0	3	1	7	2	4	0	1	1	0	0	0	0	0	0	0	0	0	0	0	32.3883554336229	3	61.9548254620123	0	0	0	1	0	0	0	0	0	3
531	0.0985273523387719	-1.09015027576565	-0.107606402747613	-1.78372858053427	-0.599570938910676	-0.638734316480256	2	0	1	1	0	0	0	0	0	0	0	3	3	8	3	6	0	0	0	0	0	0	0	0	0	0	0	0	0	0	21.3839419960573	1	69.8124572210814	0	0	0	0	0	0	0	0	0	1
532	8.4888088581788	2.55980223025687	1.63561606969577	-0.13264764168599	-0.599570938910676	-0.115624364203235	2	1	1	0	0	0	0	0	0	0	0	1	3	7	3	1	1	0	0	0	0	0	0	0	0	0	0	0	0	0	27.6094517551723	2	65.07871321013	0	0	0	1	0	0	0	0	0	1
533	-0.0359128166916879	-1.09015027576565	1.08986371081921	-0.623521634418377	-0.599570938910676	-0.638734316480256	2	0	NA	NA	NA	NA	NA	NA	NA	NA	NA	1	3	3	2	4	0	0	0	0	0	0	0	0	0	0	0	0	0	0	27.0992510068125	2	56.062970568104	0	0	0	0	0	0	0	0	0	2
534	2.02498529346916	-1.09015027576565	-0.696239394624478	4.82059517485885	3.07654989870304	-0.374178051423274	2	1	1	0	0	0	0	0	1	0	0	1	3	3	2	6	0	0	0	0	0	0	0	0	0	0	0	0	0	0	26.9274376417234	2	45.1143052703628	0	0	0	0	0	0	0	0	0	2
535	-1.54688800594395	-1.09015027576565	-1.7670398384834	0.581089214549181	-0.599570938910676	-0.479715630719453	3	0	0	1	0	0	0	0	0	0	0	3	1	8	3	4	0	1	1	0	0	1	0	0	0	0	0	0	0	1	36.9608291418991	3	73.0239561943874	0	0	0	0	0	0	0	0	0	1
536	-2.91780396463986	0.514382830823124	-2.58825785553454	-0.690549163318103	0.580493573695394	-0.374178051423274	0	0	0	0	0	0	0	0	0	0	0	2	1	8	3	5	0	0	0	0	0	0	0	0	0	0	0	0	0	0	20.9571711629325	1	78.1409993155373	0	0	0	0	0	0	0	0	0	3
537	-3.08095897355744	-0.201573662395336	-2.58825785553454	-0.13264764168599	-0.599570938910676	-0.638734316480256	0	0	0	0	0	0	0	0	0	0	0	1	1	8	2	1	0	0	0	0	0	0	0	0	0	0	0	0	0	0	24.0054869684499	1	66.735112936345	0	0	0	0	0	0	0	0	0	1
538	-4.30539821708011	-1.09015027576565	4.07136792648915	-1.78372858053427	-0.599570938910676	-0.638734316480256	3	0	2	0	0	0	0	0	0	0	0	1	1	8	3	1	0	1	1	0	0	0	0	0	0	0	0	0	0	0	22.4913494809689	1	75.0280629705681	0	1	0	1	0	0	1	0	1	1
539	2.0787723789128	0.700387824711471	2.6324856443689	5.37849669649096	0.232447836091874	0.199297332094525	2	0	0	1	0	0	0	1	0	0	1	1	1	7	2	2	0	1	0	0	1	1	0	0	0	0	0	1	1	0	38.0622837370242	3	64.3093771389459	0	0	1	1	0	0	1	1	0	3
540	11.0041692742646	3.99171521669379	-0.562849682072924	-0.13264764168599	2.94649011997178	-0.0100867849070558	3	2	2	0	0	0	0	0	0	0	0	1	3	7	2	3	0	1	1	0	0	0	0	0	0	0	1	1	1	0	27.34375	2	60.5311430527036	0	0	0	1	1	0	0	0	0	1
541	0.696294440587151	-0.374193782547187	0.841560494663193	-1.78372858053427	-0.599570938910676	-0.638734316480256	3	1	2	0	0	0	0	0	0	0	0	1	2	3	3	2	0	1	1	0	0	0	0	0	0	0	0	0	0	1	29.3657633502506	2	49.8261464750171	0	0	0	0	0	0	0	0	0	3
543	-0.28732210912576	-0.201573662395336	-1.84997940203037	-0.13264764168599	-0.599570938910676	-0.638734316480256	0	0	0	0	0	0	0	0	0	0	0	2	2	8	2	4	1	1	1	0	0	0	0	0	0	0	0	0	0	0	29.3847566574839	2	69.8261464750171	0	0	0	0	0	0	0	0	0	3
544	2.30718648214667	2.28784907112222	0.0249772625946394	-0.734953066169769	1.41251234869794	3.15816296819575	0	0	0	0	0	0	0	0	0	0	0	4	3	8	2	5	0	1	1	0	0	0	0	0	0	0	0	0	0	0	27.1415823914337	2	68.9253935660506	0	0	0	1	0	0	0	0	0	1
545	7.11581637685899	-1.09015027576565	-2.32244176326012	-1.29285458780188	-0.599570938910676	-0.638734316480256	2	0	1	1	0	0	0	0	0	0	0	2	1	8	3	5	0	0	0	0	0	0	0	0	0	0	0	0	0	0	26.5731292517007	2	68.9445585215606	0	0	0	1	0	0	0	0	0	3
546	3.76500988603496	-1.09015027576565	0.297833318449585	3.14689060996251	5.43667892391518	3.84629418407052	0	0	0	0	0	0	0	0	0	0	0	1	3	3	3	5	0	0	0	0	0	0	0	0	0	0	0	0	0	0	22.8373702422145	1	59.2799452429843	0	0	0	0	0	0	0	0	0	2
547	-4.02158124622003	-1.09015027576565	-2.58825785553454	-1.78372858053427	-0.599570938910676	-0.638734316480256	1	1	0	0	0	0	0	0	0	0	0	1	1	8	3	NA	0	0	0	0	0	0	0	0	0	0	0	0	0	0	25.5937370619895	2	78.154688569473	0	1	0	0	0	0	0	0	0	1
549	-4.30681652372121	-1.09015027576565	-0.0371079270409409	-1.78372858053427	-0.599570938910676	-0.638734316480256	1	0	1	0	0	0	0	0	1	0	0	1	1	8	3	6	0	0	0	0	0	0	0	0	0	1	0	0	0	0	25.0761930481077	2	66.2203969883641	0	0	0	0	0	0	0	0	0	1
550	0.519025383180106	0.683315964533453	2.52326022533532	1.54105692321035	-0.599570938910676	-0.433661735724842	3	0	1	0	0	0	0	0	0	0	0	2	3	8	2	6	0	0	0	0	0	0	0	0	0	0	0	0	0	0	25.7116620752984	2	72.9993155373032	0	0	0	1	0	0	0	0	0	1
551	6.87085952086456	-0.201573662395336	2.53913372289843	-0.13264764168599	-0.599570938910676	-0.274643049964038	1	1	0	0	1	0	0	0	1	0	0	1	1	7	3	2	0	1	0	0	1	0	0	0	0	0	0	0	0	0	25.5922099809619	2	63.5263518138261	0	0	0	1	0	0	0	1	0	1
552	-4.63085399437824	-1.09015027576565	-2.31580641267657	-1.29285458780188	-0.599570938910676	-0.638734316480256	3	0	1	0	0	0	0	0	0	0	0	1	2	2	3	4	0	0	0	0	0	0	0	0	0	0	0	0	0	0	23.8894628099174	1	60.6187542778919	0	0	0	0	0	0	0	0	0	3
553	-5.05811164966474	-1.09015027576565	-2.58825785553454	-1.78372858053427	-0.599570938910676	-0.638734316480256	0	0	0	0	0	0	0	0	0	0	0	1	2	8	3	5	0	1	1	0	0	0	0	0	0	0	0	0	0	0	27.2932241604367	2	76.4216290212183	0	0	0	0	0	0	1	0	1	1
554	-3.21006262180307	-0.205260648836858	-1.44559093742495	-0.13264764168599	-0.599570938910676	-0.638734316480256	1	1	1	0	0	0	0	0	0	0	0	4	2	NA	3	6	0	0	0	0	0	0	0	0	0	0	0	0	0	0	25.8805706350208	2	61.2210814510609	0	0	0	0	0	0	0	1	0	2
555	-2.48531552618272	-1.09015027576565	-2.58825785553454	-0.690549163318103	-0.599570938910676	-0.638734316480256	2	0	2	0	0	0	0	0	2	0	0	4	3	3	3	5	0	0	0	0	0	0	0	0	0	1	0	0	0	0	20.0692041522491	1	44.2299794661191	0	0	0	0	0	0	0	0	0	1
556	5.70655788640751	1.39927245775191	6.55546331497046	5.42290059934263	4.60466014891263	3.95925897483672	0	0	0	0	0	0	0	0	0	0	0	4	3	7	3	6	1	0	0	0	0	0	0	0	0	0	0	0	0	0	22.3214285714286	1	52.9856262833676	0	0	1	1	0	0	0	0	0	2
558	3.72207367087855	3.5531984166671	1.67915494866206	-0.13264764168599	-0.599570938910676	-0.119727335574821	3	0	0	1	0	0	0	0	1	0	1	4	2	8	2	1	0	0	0	0	0	0	NA	NA	NA	NA	0	0	0	1	26.1751945211374	2	70.6447638603696	0	0	0	1	1	0	0	1	1	1
560	4.42743967281839	3.82883856224327	1.43206813678892	-0.13264764168599	-0.599570938910676	0.085345245180593	0	0	0	0	0	0	0	0	0	0	0	1	1	8	3	6	1	1	1	0	1	0	0	0	0	0	0	0	0	0	23.6652443615762	1	77.7056810403833	0	0	0	1	0	0	0	0	0	1
561	2.13779439460937	-0.374193782547187	3.55040367900508	-0.734953066169769	3.56052293610208	-0.479715630719453	2	0	2	0	0	0	0	0	1	0	0	4	1	3	3	4	0	0	0	0	0	0	0	0	0	0	0	0	0	0	22.9590876585494	1	62.7077344284736	0	0	0	0	0	0	0	0	0	1
562	-4.63694158270269	-1.09015027576565	-2.30530737361579	-0.623521634418377	-0.599570938910676	-0.479715630719453	1	NA	1	0	0	0	0	0	0	0	0	4	2	8	3	6	0	1	1	0	0	0	0	0	0	0	0	0	0	0	22.8571428571429	1	68.3011635865845	0	0	0	0	0	0	0	0	0	1
563	4.70015764664917	-1.09015027576565	2.09832488445966	1.22854290475978	-0.599570938910676	-0.638734316480256	1	0	0	1	1	0	0	0	1	0	0	1	3	3	2	5	0	0	0	0	0	0	0	0	0	0	0	0	0	0	22.9421304537004	1	36.2929500342231	0	0	0	0	0	0	0	0	0	2
564	2.52982096655669	0.514382830823124	-1.19089545743129	-1.22582705890216	1.41251234869794	0.622872282912311	0	0	0	0	0	0	0	0	0	NA	NA	4	2	3	3	NA	NA	NA	NA	NA	NA	NA	NA	NA	NA	NA	NA	NA	NA	NA	NA	NA	46.0232717316906	NA	NA	NA	NA	NA	NA	NA	NA	NA	NA
565	-3.25076951157182	-1.09015027576565	-1.58416330975595	-0.13264764168599	-0.599570938910676	-0.638734316480256	0	0	0	0	0	0	0	0	0	0	0	1	2	7	3	2	0	0	0	0	0	0	0	0	0	0	0	0	0	0	25.4766600920447	2	56.9828884325804	0	0	0	1	1	0	0	0	0	2
566	-4.829570988748	-1.09015027576565	-2.31580641267657	-1.78372858053427	-0.599570938910676	-0.638734316480256	2	2	1	0	0	0	0	0	0	0	0	1	1	8	1	5	0	0	0	0	0	0	0	0	0	0	0	0	0	0	22.4813290656912	1	65.0349075975359	0	0	0	0	0	0	0	0	0	2
567	-4.06779389452126	-1.09015027576565	-2.58825785553454	-1.78372858053427	-0.599570938910676	-0.638734316480256	2	2	1	0	0	0	1	0	0	0	0	4	2	8	3	6	0	1	1	0	0	0	0	0	0	0	0	0	0	0	21.5645449137418	1	77.6427104722793	0	0	0	1	1	0	0	0	0	2
568	10.6862485213557	3.46652646176155	3.50328391193853	1.54105692321035	0.232447836091874	0.085345245180593	3	0	1	0	0	0	0	0	1	0	1	1	2	2	2	6	0	0	0	0	0	0	0	0	0	1	0	0	0	1	19.5716812826979	1	64.0136892539357	0	0	1	0	0	0	0	0	0	3
569	0.723083778065461	-1.09015027576565	2.52249494790517	0.425253879946123	-0.599570938910676	-0.638734316480256	2	1	0	0	0	0	0	0	1	0	0	1	1	3	3	2	0	0	0	0	0	0	0	0	0	0	0	0	0	0	20.703125	1	57.8617385352498	0	0	0	0	0	0	0	0	1	2
570	11.1689689416282	11.0762026998304	7.10424396710248	3.66038822874296	2.94649011997178	6.37147932014544	3	0	1	1	0	0	0	0	2	1	1	2	1	8	3	1	0	0	0	0	0	0	0	0	0	0	0	0	0	0	25.536703601108	2	72.6516084873374	0	0	1	1	0	0	0	0	1	3
571	-5.05811164966474	-1.09015027576565	-2.12243084488834	-1.78372858053427	-0.599570938910676	-0.638734316480256	2	0	2	0	0	0	0	0	0	0	0	1	2	7	2	5	0	0	0	0	0	0	0	0	0	0	0	0	0	0	25.148605395519	2	56.7364818617385	0	0	0	1	0	0	0	0	0	1
572	3.64328257396146	3.6391465819134	-1.1184549329451	-0.13264764168599	2.94649011997178	0.982860578056942	1	0	0	0	0	0	0	0	1	0	1	1	2	1	2	5	0	0	0	0	0	0	0	0	0	0	0	0	0	0	20.2020202020202	1	45.8151950718686	0	0	0	0	0	0	0	0	0	3
573	7.8943330173517	1.40295944419343	4.63304503394588	5.98080212097474	5.43667892391518	0.154934478690691	2	0	0	2	0	0	0	0	2	0	0	4	1	8	2	5	0	0	0	0	0	0	0	0	0	0	0	0	0	0	28.4798860804557	2	70.5242984257358	0	0	1	0	0	0	0	0	1	2
574	-4.60244863447235	-1.09015027576565	-2.58825785553454	-1.78372858053427	-0.599570938910676	-0.638734316480256	2	0	0	0	0	0	0	0	0	0	0	2	2	8	3	1	0	0	0	0	0	0	0	0	0	0	0	0	0	0	27.1816300864132	2	71.460643394935	0	0	0	1	0	0	0	0	0	1
575	8.45856450462449	3.10313860332348	1.28782075853634	4.70916374310746	2.24453112370049	0.307950586614552	3	0	1	1	0	0	1	0	0	0	0	1	2	3	2	4	0	0	0	0	0	0	0	0	0	0	0	0	0	0	26.7697798929209	2	39.8576317590691	0	0	1	1	0	0	0	0	0	1
576	2.67886499485582	0.514382830823124	1.5504009552232	1.83084832924356	1.41251234869794	-0.16910547066786	2	0	0	0	0	0	0	0	0	0	0	2	1	8	3	6	0	1	1	0	0	0	0	0	0	0	0	0	0	0	24.1126543209877	1	70.3052703627652	0	0	0	0	0	0	0	0	1	1
577	-3.31824066506604	-1.09015027576565	-2.58825785553454	-1.78372858053427	-0.599570938910676	-0.638734316480256	0	0	0	0	0	0	0	0	0	0	0	4	2	8	3	5	0	0	0	0	0	1	0	0	0	0	0	0	0	0	25.5296448712087	2	76.6488706365503	0	0	0	0	0	0	0	0	0	NA
578	-0.78727640612052	-1.09015027576565	1.14892165350825	-0.13264764168599	-0.599570938910676	0.404369912849939	3	0	0	1	0	0	1	0	0	0	0	1	2	3	2	2	0	0	0	0	0	0	0	0	0	0	0	0	0	0	23.7118446309609	1	61.5660506502396	0	0	0	1	0	0	0	0	0	1
579	0.539722511107638	3.14628935981317	0.937339480622829	-0.13264764168599	-0.599570938910676	-0.278746021335625	2	0	2	0	0	0	0	0	2	0	0	4	3	8	3	2	0	0	0	0	0	0	0	0	0	0	0	0	0	0	20.9572742022715	1	65.0650239561944	0	1	0	0	0	0	1	0	0	2
580	-3.08409700026725	-1.09015027576565	3.79386927059927	-0.734953066169769	0.232447836091874	-0.638734316480256	2	0	0	0	0	0	2	0	0	0	0	1	2	3	3	5	0	0	0	0	0	0	0	0	0	0	0	0	0	0	22.5827091723437	1	44.1670088980151	0	0	0	0	0	0	0	0	0	2
581	-1.31097945936455	-1.09015027576565	-2.31580641267657	-0.734953066169769	-0.599570938910676	-0.638734316480256	2	0	2	0	0	0	0	0	0	0	0	2	1	8	2	6	0	0	0	0	0	0	0	0	0	0	0	0	0	0	26.780400714144	2	70.6091718001369	0	0	0	1	1	0	0	0	0	1
582	0.645692742698479	-0.201573662395336	0.272266829034996	-0.13264764168599	-0.599570938910676	-0.433661735724842	2	0	0	2	0	0	0	0	0	0	0	1	2	8	2	5	1	0	0	0	0	0	0	NA	NA	0	0	0	0	1	27.34375	2	70.5133470225873	0	0	0	0	0	0	0	0	0	2
583	-1.46763972080976	-1.09015027576565	0.272266829034996	-0.13264764168599	-0.599570938910676	-0.433661735724842	0	0	0	0	0	0	0	0	0	0	0	4	2	6	3	3	0	0	0	0	0	0	0	0	0	0	0	0	0	1	NA	NA	51.0718685831622	0	0	1	1	0	0	0	0	0	3
584	6.96420800351888	0.877770689261189	-0.3126645341513	2.00930728989468	0.232447836091874	-0.278746021335625	0	0	0	0	0	0	0	0	0	0	0	1	1	8	3	5	1	1	1	0	1	0	0	0	0	0	0	0	0	0	23.5078053259871	1	68.8131416837782	0	0	0	0	0	0	0	0	0	3
585	-0.498840674212295	-1.09015027576565	-2.03285593075782	-0.13264764168599	-0.599570938910676	-0.479715630719453	3	0	0	1	0	0	0	0	0	0	0	1	2	3	3	1	0	0	0	0	0	0	0	0	0	0	0	0	0	0	17.7832495468691	0	60.7337440109514	0	0	0	0	0	0	0	0	0	3
586	-3.62809318781419	-1.09015027576565	0.472277747406778	-1.78372858053427	-0.599570938910676	-0.433661735724842	0	0	0	0	0	0	0	0	0	0	0	1	2	3	3	5	0	0	0	0	0	0	0	0	0	0	0	0	0	1	20.0796012764889	1	56.9144421629021	0	0	0	0	0	0	0	0	0	1
587	9.17807330852378	0.514382830823124	10.6960374989111	5.86937068922335	5.43667892391518	10.4339201660262	3	1	0	2	0	0	1	0	2	0	0	1	2	3	2	2	0	1	1	0	0	0	0	0	0	1	0	0	0	0	NA	NA	54.4120465434634	0	0	1	1	0	1	0	0	0	1
588	-2.28356759120404	-1.09015027576565	-2.04999032040215	-0.13264764168599	-0.599570938910676	-0.638734316480256	0	0	0	0	0	0	0	0	0	0	0	3	1	3	3	2	0	0	0	0	0	0	0	0	0	0	0	0	0	0	25.390625	2	53.6919917864476	0	0	0	0	0	0	0	0	0	2
589	-1.52663225238346	-1.09015027576565	-2.04999032040215	-1.78372858053427	-0.599570938910676	-0.638734316480256	2	0	0	0	0	0	2	0	0	0	0	1	3	1	3	4	0	0	0	0	0	0	0	0	0	0	0	0	0	0	22.8625344752504	1	52.9691991786448	0	0	0	0	0	0	0	0	0	2
590	10.9234940984726	10.0429723014458	1.05272495395969	3.95027862114547	-0.599570938910676	0.336471720930618	0	0	0	0	0	0	0	0	0	0	0	4	2	7	3	1	0	1	1	0	0	0	0	0	0	0	0	1	1	0	24.9739854318418	1	51.233401779603	0	0	0	0	0	0	0	0	1	1
591	2.97857785380104	-1.09015027576565	0.673171146384326	-0.13264764168599	-0.599570938910676	-0.161678259197845	2	0	1	0	0	0	0	0	0	0	0	1	1	6	1	5	0	0	0	0	0	0	0	0	0	0	0	0	0	0	19.2671714440238	1	49.8590006844627	0	0	1	0	0	0	0	0	0	3
592	9.49455724201376	1.57557956434529	1.37944954332151	6.47167611370713	-0.599570938910676	-0.479715630719453	0	0	0	0	0	0	0	0	0	0	0	3	2	7	2	5	0	0	0	0	0	0	0	0	0	0	0	0	0	0	25.3154542937384	2	49.3223819301848	0	0	0	1	0	0	0	0	0	3
593	1.22920561469998	-1.09015027576565	0.0142628586934896	1.51843329716229	0.934406832363162	-0.638734316480256	2	0	0	0	0	0	0	0	1	0	1	1	3	3	3	6	0	0	0	0	0	0	0	0	0	0	0	0	0	NA	27.5482093663912	2	47.7289527720739	0	0	0	0	0	0	1	1	0	1
594	-4.829570988748	-1.09015027576565	1.13809483544146	-1.78372858053427	-0.599570938910676	1.03732898066931	4	0	2	1	0	0	0	2	0	0	0	1	1	2	3	1	0	0	0	0	0	0	0	0	0	0	0	0	0	0	25.3154542937384	2	46.5653661875428	0	0	0	0	0	0	0	0	0	1
595	0.36173029022577	-1.09015027576565	-1.54136992338459	4.93202660661024	-0.599570938910676	-0.638734316480256	2	1	0	1	0	0	0	0	0	0	0	1	3	3	3	4	0	0	0	0	0	0	0	0	0	0	0	0	0	0	32.8719723183391	3	46.4777549623546	0	0	0	0	0	0	0	0	0	3
596	1.51204516936253	0.510695844381602	1.35702538743497	3.16951423601057	0.232447836091874	-0.433661735724842	2	0	1	0	0	0	0	0	1	0	1	1	3	6	3	4	0	1	1	0	0	0	0	0	0	0	0	0	0	NA	23.9512265931195	1	46.4613278576318	0	0	0	0	0	0	0	0	0	2
597	4.79381216533905	2.47861680940844	4.17527318495912	6.47167611370713	-0.599570938910676	-0.278746021335625	0	0	0	0	0	0	0	0	0	0	0	1	3	1	3	4	0	0	0	0	0	0	0	0	0	0	0	0	0	0	23.3886865581877	1	46.0533880903491	0	0	1	0	0	0	0	0	0	3
598	5.33630753318533	-1.09015027576565	1.67687939773646	4.82059517485885	0.232447836091874	-0.638734316480256	5	0	2	0	0	0	0	0	0	0	0	1	2	3	3	6	0	0	0	0	0	0	0	0	0	0	0	0	0	0	29.296875	2	42.8637919233402	0	0	0	0	0	0	0	0	0	3
599	-3.77534353817826	-1.09015027576565	-2.31580641267657	-0.623521634418377	-0.599570938910676	-0.638734316480256	0	0	0	0	0	0	0	0	0	0	0	1	2	3	3	4	0	1	1	0	0	0	0	0	0	0	0	0	0	0	27.34375	2	42.3682409308693	0	0	0	0	0	1	0	0	0	2
600	5.74957466003254	3.82883856224327	1.13053261221466	-0.13264764168599	2.11447134496923	0.55497409099299	2	0	1	0	0	0	0	0	0	0	0	1	2	3	3	1	0	0	0	0	0	0	0	0	0	0	0	1	1	0	21.2305720237141	1	42.0561259411362	0	0	0	0	0	0	0	0	0	3
601	1.91594443517941	-1.09015027576565	1.87468735854194	4.79797154881079	-0.599570938910676	0.563388598610743	0	0	0	0	0	0	0	0	0	0	0	4	2	3	3	4	0	0	0	0	0	0	0	0	0	0	0	0	0	0	27.0841590698903	2	41.9548254620123	0	0	0	0	0	0	0	0	0	2
602	6.30864288571059	0.510695844381602	4.77486737980328	1.33997433651117	5.79059218258295	0.459542060905341	0	0	0	0	0	0	0	0	0	0	0	1	3	3	2	6	0	0	0	0	0	0	0	0	0	0	0	1	1	0	20.9572742022715	1	41.1006160164271	0	0	0	0	0	0	0	0	0	1
603	-1.9651432355244	-1.09015027576565	-1.50508743468622	-0.13264764168599	-0.599570938910676	-0.638734316480256	2	0	1	1	0	1	0	0	0	0	0	1	2	3	1	3	0	0	0	0	0	0	0	0	0	0	0	0	0	1	19.4869614512472	1	38.6283367556468	0	0	0	0	0	0	0	0	0	3
604	4.92148405497726	-1.09015027576565	3.88003219463352	5.86937068922335	1.06446661109442	-0.638734316480256	2	0	2	0	0	0	0	0	0	0	0	1	3	3	3	6	0	0	0	0	0	0	0	0	0	1	0	0	0	0	24.1588179685585	1	37.4565366187543	0	0	0	0	0	0	0	1	0	3
605	-0.589909254906563	-1.09015027576565	-0.16114191492567	-0.13264764168599	0.232447836091874	0.199297332094525	0	0	0	0	0	0	0	0	0	0	0	1	3	3	3	4	0	0	0	0	0	0	0	0	0	0	0	0	0	0	19.2671714440238	1	34.2395619438741	0	0	0	0	0	0	0	0	0	1
606	6.09397741531575	-0.374193782547187	0.717978242165389	-1.22582705890216	-0.599570938910676	-0.479715630719453	0	0	0	0	0	0	0	0	0	0	0	3	3	3	3	6	0	0	0	0	0	0	0	0	0	0	0	1	1	0	19.7231833910035	1	29.5715263518138	0	0	0	0	0	0	0	0	0	1
607	1.86068853417787	-1.09015027576565	3.71617931204956	-0.13264764168599	2.24453112370049	-0.374178051423274	2	0	0	1	0	0	0	0	0	0	0	1	2	7	3	4	0	1	1	0	0	0	0	0	0	1	0	0	0	0	24.1415192507804	1	64.1341546885695	0	0	0	1	1	0	0	0	0	1
608	2.82133398271559	-1.09015027576565	1.13265709719058	-0.13264764168599	-0.599570938910676	-0.638734316480256	3	0	1	0	0	0	0	0	0	0	0	1	3	3	2	5	0	0	0	0	0	0	0	0	0	0	0	0	0	0	25.0995015956112	2	60.974674880219	0	0	0	0	0	0	0	0	0	2
609	4.52872282562043	-1.09015027576565	-1.94126108754789	-1.22582705890216	-0.599570938910676	0.199297332094525	2	1	2	0	0	0	0	0	0	0	1	2	2	8	3	6	0	0	0	0	0	0	0	0	0	0	0	0	0	0	20.5693296602388	1	67.7344284736482	0	0	1	1	0	0	0	0	0	2
610	2.24706410225271	-1.09015027576565	0.116356740964204	-1.78372858053427	-0.599570938910676	0.199297332094525	0	0	0	0	0	0	0	0	0	0	0	1	3	3	3	2	0	1	1	0	0	0	0	0	0	0	0	0	0	0	30.1162131519274	3	60.6680355920602	0	0	0	0	0	0	0	0	0	1
611	0.666444446220488	-0.374193782547187	-2.04999032040215	4.24007002717867	-0.599570938910676	-0.638734316480256	2	1	0	1	0	0	0	0	0	0	0	2	2	8	3	6	0	0	0	0	0	0	0	0	0	0	0	0	0	0	26.6389177939646	2	67.296372347707	0	0	0	0	0	0	0	0	1	1
612	-5.05811164966474	-1.09015027576565	-2.58825785553454	-1.78372858053427	-0.599570938910676	-0.638734316480256	0	0	0	0	0	0	0	0	0	0	0	4	3	3	3	4	0	1	1	0	0	0	NA	0	NA	0	0	0	0	1	22.3214285714286	1	63.27446954141	0	0	0	0	0	0	0	0	0	1
613	7.8345490813144	5.16635365259449	2.35012999351306	1.33997433651117	5.7847246615187	11.7805177255256	2	0	1	1	1	1	0	0	1	0	1	2	1	3	2	6	0	1	0	0	1	0	0	0	0	0	0	0	0	1	19.909972299169	1	60.5010266940452	0	0	0	0	0	0	0	0	0	2
614	1.4027859601636	-1.09015027576565	-1.45146101057835	-0.13264764168599	-0.599570938910676	-0.433661735724842	2	0	NA	NA	NA	NA	NA	NA	NA	NA	NA	1	2	3	3	6	0	1	1	0	0	0	0	0	0	0	0	0	0	0	NA	NA	62.9240246406571	0	0	0	0	0	0	0	0	0	2
615	-3.97829354639575	-1.09015027576565	-2.58825785553454	-1.29285458780188	-0.599570938910676	-0.638734316480256	3	3	2	1	0	0	0	0	0	0	0	1	1	3	2	5	0	1	1	1	0	0	0	0	0	0	0	0	0	0	30.1038062283737	3	59.9780971937029	0	0	0	0	0	0	0	0	0	1
616	-3.24891218198911	-1.09015027576565	1.13169371164355	-1.78372858053427	3.56052293610208	-0.638734316480256	2	1	2	0	0	0	0	0	0	0	0	1	3	4	3	5	0	0	0	0	0	0	0	0	0	0	0	0	0	0	23.1206235962479	1	62.8911704312115	0	0	0	0	0	0	0	0	0	2
617	-1.65561950873774	-1.09015027576565	-2.32244176326012	-1.78372858053427	-0.599570938910676	-0.638734316480256	2	0	0	1	0	0	0	0	0	0	1	1	1	3	3	1	1	1	1	0	0	0	0	0	0	0	0	0	0	0	31.8339100346021	3	59.3867214236824	0	0	0	1	0	0	0	0	0	1
618	-1.06635862383002	-1.09015027576565	0.615890579564382	-0.623521634418377	-0.599570938910676	-0.479715630719453	4	1	0	1	0	0	0	0	0	0	0	1	1	8	2	1	0	1	1	0	0	0	0	0	0	0	0	0	0	0	39.6694214876033	3	66.4941820670773	0	0	0	1	0	0	0	1	0	1
619	3.39661404397667	1.67491260332808	-2.12243084488834	1.56283720001396	-0.599570938910676	-0.638734316480256	0	0	0	0	0	0	0	0	0	0	0	4	2	3	2	4	0	0	0	0	0	0	0	0	0	0	0	0	0	0	21.5018864862672	1	62.4120465434634	0	0	1	0	0	0	0	0	0	3
620	-4.58152726345645	-1.09015027576565	-2.03285593075782	-1.78372858053427	-0.599570938910676	-0.479715630719453	2	0	1	0	0	0	0	0	1	0	0	1	3	3	3	4	0	0	0	0	0	0	0	0	0	0	0	0	0	0	28.4005479635136	2	57.6071184120465	0	0	0	0	0	0	0	0	0	2
621	8.0360691310893	0.510695844381602	3.52319040750047	-0.734953066169769	1.89648538609697	0.340574692302204	3	0	2	0	0	0	0	0	1	0	1	1	2	6	2	5	0	NA	NA	NA	NA	NA	0	0	0	0	0	0	0	0	20.307412205455	1	56.7802874743326	0	NA	NA	NA	NA	NA	NA	NA	NA	1
622	2.56743324306237	1.39927245775191	0.564617570438309	-0.13264764168599	0.232447836091874	-0.479715630719453	1	0	0	1	0	0	0	0	0	0	0	1	2	2	3	4	0	0	0	0	0	0	0	0	0	0	1	1	1	1	20.7156938086805	1	55.8083504449008	0	0	0	0	0	0	0	0	0	1
623	6.1526814013242	1.58896443808178	-0.22467775757242	2.18776625054579	-0.599570938910676	-0.479715630719453	2	0	1	1	0	0	0	0	1	0	0	3	3	3	3	6	0	0	0	0	0	0	0	0	0	0	0	0	0	0	25.78125	2	55.2060232717317	0	0	1	0	0	0	0	0	0	2
624	-1.18805621862103	-1.09015027576565	-2.31580641267657	-1.78372858053427	-0.599570938910676	-0.638734316480256	0	0	0	0	0	0	0	0	0	0	0	4	2	3	3	5	0	0	0	0	0	1	0	0	0	0	0	1	1	0	28.6851446806985	2	54.570841889117	0	0	0	0	0	0	0	0	0	3
625	-2.38484610958198	-1.09015027576565	-1.10498090568255	-0.734953066169769	0.232447836091874	-0.433661735724842	2	1	2	0	0	0	0	0	1	0	0	1	2	3	2	4	0	0	0	0	0	0	0	0	0	0	0	0	0	0	32.7919447552178	3	54.54893908282	0	0	0	0	0	0	0	0	0	2
626	2.29852340387619	-1.09015027576565	-2.32244176326012	-1.78372858053427	-0.599570938910676	-0.638734316480256	1	0	1	0	0	0	0	0	0	0	0	4	3	3	3	2	0	0	0	0	0	0	0	0	0	0	0	0	0	0	20.1771485243323	1	54.4558521560575	0	0	0	0	0	0	0	0	0	3
627	0.0329981947223621	-1.09015027576565	1.47845661691633	-0.734953066169769	1.06446661109442	-0.638734316480256	2	0	0	0	0	0	0	1	0	0	0	2	3	3	3	6	0	0	0	0	0	0	0	0	0	0	0	0	0	0	24.6904054627522	1	54.4421629021218	0	0	0	0	0	0	0	0	0	2
628	2.34491854368514	-1.09015027576565	-2.58825785553454	-0.623521634418377	-0.599570938910676	-0.638734316480256	4	3	0	0	0	0	0	0	0	0	0	2	1	8	3	1	0	0	0	0	0	0	0	0	0	0	0	0	0	0	20.307412205455	1	76.6488706365503	0	0	0	0	0	0	0	0	0	3
629	-4.4037316401026	-1.09015027576565	-2.58825785553454	-1.29285458780188	-0.599570938910676	-0.638734316480256	2	0	0	0	0	0	0	0	0	0	0	1	1	8	3	6	0	0	0	0	0	0	0	0	0	0	0	0	0	0	25.0995015956112	2	71.7234770704997	0	0	0	0	1	0	0	0	0	3
630	4.88036605817371	2.47861680940844	-0.637081670206208	-1.22582705890216	-0.599570938910676	0.877322998760763	3	0	1	1	0	0	0	0	0	0	0	1	1	8	3	4	0	0	0	0	0	0	0	0	0	0	0	0	0	0	NA	NA	71.2443531827515	0	0	0	0	0	0	0	0	0	1
631	-2.4431810239824	-1.09015027576565	-0.907323402292563	-0.623521634418377	-0.599570938910676	-0.638734316480256	2	0	1	1	0	0	0	0	0	0	0	1	1	8	3	5	0	1	1	0	0	0	0	0	0	0	0	0	0	0	26.9274376417234	2	75.7973990417522	0	0	0	0	0	0	0	0	0	1
632	1.82502764564231	1.67491260332808	3.53310039135676	-0.13264764168599	-0.599570938910676	-0.638734316480256	2	0	2	0	0	0	0	0	0	NA	1	1	2	8	3	NA	NA	NA	NA	NA	NA	NA	NA	NA	NA	NA	NA	NA	NA	NA	NA	NA	70.7433264887064	NA	NA	NA	NA	NA	NA	NA	NA	NA	NA
633	-1.88658097791193	-1.09015027576565	-1.5308708843238	-0.734953066169769	-0.599570938910676	-0.479715630719453	3	2	1	0	0	0	0	0	0	0	1	2	1	8	3	5	1	1	1	0	0	0	0	0	0	0	0	0	0	0	32.7449282998984	3	78.7816563997262	0	0	0	0	0	0	0	0	1	1
634	4.70231526981801	1.39927245775191	-1.24114228034042	2.18776625054579	8.15072120779509	0.419490743747674	2	0	1	1	0	0	0	0	0	0	0	2	2	8	3	NA	0	1	1	0	0	0	0	0	0	0	0	0	0	0	26.4462809917355	2	75.7070499657769	0	0	0	0	0	0	0	0	0	3
635	1.7702988388658	-1.09015027576565	0.615890579564382	-0.13264764168599	-0.599570938910676	-0.479715630719453	1	0	0	0	0	0	0	0	0	0	1	1	2	8	3	5	0	0	0	0	0	0	0	0	0	0	0	0	0	NA	22.1453287197232	1	70.2943189596167	0	0	0	0	0	0	0	0	0	1
636	1.36938854897688	0.700387824711471	-1.49845208410267	-1.22582705890216	-0.599570938910676	-0.638734316480256	1	0	1	0	0	0	0	0	0	0	1	4	3	8	3	2	0	0	0	0	0	0	0	0	0	0	0	0	0	0	27.0992510068125	2	77.8945927446954	0	0	0	0	0	0	0	0	0	1
637	0.640544396251524	-1.09015027576565	-2.58825785553454	3.23654176491029	-0.599570938910676	-0.638734316480256	1	0	0	1	1	0	0	0	1	0	1	1	1	8	2	6	0	1	1	0	0	0	0	0	0	0	0	0	0	0	19.53125	1	74.2286105407255	0	0	0	0	0	0	0	0	1	1
638	2.5910546636535	-1.09015027576565	0.526962309028658	-1.18142315605049	0.232447836091874	0.563388598610743	4	1	2	1	0	0	0	0	0	0	0	1	1	8	2	5	1	1	1	0	0	0	0	0	0	0	0	0	0	0	24.7675659198293	1	70.2450376454483	NA	0	0	0	0	0	0	0	0	2
639	-1.88675109080537	-1.09015027576565	1.31852015633506	-0.13264764168599	-0.599570938910676	0.199297332094525	1	0	1	0	0	0	0	0	0	1	0	4	3	8	3	6	0	0	0	0	0	0	0	0	0	0	0	0	0	1	22.6473769605192	1	77.3826146475017	0	0	0	0	0	0	0	0	0	2
640	-1.8087676709668	-1.09015027576565	-2.32244176326012	-0.13264764168599	-0.599570938910676	-0.638734316480256	3	0	0	0	0	0	2	0	0	0	0	1	1	8	2	6	0	1	1	0	0	0	0	0	0	0	0	0	0	0	22.9397506925208	1	72.517453798768	0	0	0	0	0	0	0	0	0	1
641	-4.30411791974192	-1.09015027576565	-2.58825785553454	-1.22582705890216	-0.599570938910676	-0.638734316480256	2	2	1	1	1	0	0	0	1	0	1	2	2	8	3	5	1	1	1	0	0	0	0	0	0	0	0	0	0	0	31.8877551020408	3	70.0588637919233	0	0	0	1	0	0	0	0	1	1
642	-4.63267355595789	-1.09015027576565	-2.12243084488834	-1.78372858053427	-0.599570938910676	-0.638734316480256	0	0	0	0	0	0	0	0	0	0	0	1	2	8	3	4	0	1	1	0	0	0	0	0	0	0	0	0	0	0	26.8135904499541	2	76.9472963723477	0	0	0	0	0	0	0	0	0	1
643	0.683780142023305	-1.09015027576565	-0.345286126932289	1.83084832924356	-0.599570938910676	-0.479715630719453	3	1	0	2	0	0	0	0	2	0	1	2	1	8	3	6	0	1	1	0	0	0	0	0	0	0	0	0	0	NA	NA	NA	76.7063655030801	0	0	1	0	0	0	0	0	0	1
644	-3.00691892797844	-1.09015027576565	-2.31580641267657	-1.78372858053427	-0.599570938910676	-0.638734316480256	1	0	1	0	0	0	0	0	0	0	0	2	2	8	3	2	0	1	1	0	0	0	0	0	0	0	0	0	0	0	NA	NA	71.8494182067077	0	0	0	0	0	0	0	0	0	1
645	11.5993205157501	9.61327567418467	-1.48795304504188	-0.13264764168599	-0.599570938910676	-0.119727335574821	2	0	0	1	0	0	0	0	0	0	1	2	1	8	3	1	0	1	1	0	0	0	0	NA	NA	NA	0	0	0	0	29.9375948726598	2	69.9822039698836	0	0	1	0	0	0	0	0	0	1
646	-1.02187759361712	-0.205260648836858	0.995051326197211	-0.13264764168599	-0.599570938910676	-0.161678259197845	3	1	1	0	0	0	0	0	0	0	0	1	1	8	3	6	0	0	0	0	0	0	0	0	0	0	0	0	0	0	26.4462809917355	2	69.4976043805613	0	0	0	0	0	0	1	0	0	2
647	-1.24549133770752	-1.09015027576565	0.907365668565831	-0.13264764168599	-0.599570938910676	-0.638734316480256	3	2	0	0	1	0	1	0	1	0	1	1	3	8	2	4	0	1	1	0	0	0	0	0	0	0	0	0	0	0	NA	NA	66.0533880903491	0	0	0	0	0	0	0	0	0	1
648	0.784112173797908	0.514382830823124	-1.23540765393456	0.469657782797789	-0.599570938910676	-0.479715630719453	3	0	1	2	0	0	0	0	0	0	0	1	1	8	1	6	0	0	0	0	0	0	0	0	0	0	0	0	0	0	23.4235574063058	1	68.476386036961	0	0	0	0	0	0	0	0	0	3
649	-2.08954242631279	-1.09015027576565	-2.03790314378972	-1.78372858053427	0.232447836091874	-0.479715630719453	2	0	0	0	0	0	2	0	0	0	0	1	2	8	3	4	1	1	1	0	0	0	NA	0	NA	0	0	0	0	0	30.0215018864863	3	64.9253935660506	0	0	0	0	0	1	0	0	1	2
650	2.72089726429908	-0.374193782547187	1.61538122981041	3.16951423601057	2.24453112370049	4.10915940753673	3	1	1	1	0	0	0	0	1	0	0	1	2	3	2	5	0	1	1	0	0	0	0	0	0	0	0	0	0	0	26.5731292517007	2	61.6591375770021	0	0	0	0	0	0	0	0	0	3
[truncated: 32 more columns]
